# Supplementary material for: A Prevotella-Rich Gut Microbiota and Microbial CAZymes Are Associated with Half-Diving Length in Ducks
Source: Animals (Basel). 2026 May 10;16(10):1460. doi: 10.3390/ani16101460 (PMC13203899; doi:10.3390/ani16101460)
Supplement: Supplementary file 1 [file animals-16-01460-s001.zip]

Archive with 10 entries (6 files):
- animals-4217414-supplementary/
- animals-4217414-supplementary/Supplementary material-Final/
- animals-4217414-supplementary/Supplementary material-Final/.DS_Store
- animals-4217414-supplementary/Supplementary material-Final/Supplementary Figure-Final.pdf
- animals-4217414-supplementary/Supplementary material-Final/Supplementary Table-Final.xlsx
- animals-4217414-supplementary/__MACOSX/
- animals-4217414-supplementary/__MACOSX/Supplementary material-Final/
- animals-4217414-supplementary/__MACOSX/Supplementary material-Final/._.DS_Store
- animals-4217414-supplementary/__MACOSX/Supplementary material-Final/._Supplementary Figure-Final.docx
- animals-4217414-supplementary/__MACOSX/Supplementary material-Final/._Supplementary Table-Final.xlsx
