# Supplementary material for: A Prevotella-Rich Gut Microbiota and Microbial CAZymes Are Associated with Half-Diving Length in Ducks
Source: Animals (Basel). 2026 May 10;16(10):1460. doi: 10.3390/ani16101460 (PMC13203899; doi:10.3390/ani16101460)
Supplement: Supplementary file 1 [file animals-16-01460-s001.zip › animals-4217414-supplementary/Supplementary material-Final/Supplementary Table-Final.xlsx]

## Sheet: Table S1
Table S1. The existence status of each sample's metagenomic data and metabolomic data.
Sample ID	Group	Metagenomic data	Metabolomic data
H74B	L	√	√
H108B	L	√	√
H111B	L	√	√
H127B	L	√	√
H151A	L	√	√
H157B	H	√	√
H180A	L	√	√
H206B	H	√	-
H221B	L	√	√
H251B	H	√	√
H287B	H	√	√
H295A	H	√	√
H306B	H	√	-
H323B	L	√	√
H324B	L	√	√
H326B	H	√	√
H328A	H	√	√
H340B	H	√	-
Note:H, high half-diving length; L, low half-diving length. - : No sample

## Sheet: Table S2
Table S2. Abundance and differences of core species between the H group and the L group.
Core species	Average abundance of L	Average abundance of H	p_value
Megasphaera_elsdenii	3.70167e-07	4.20633e-06	0.00512579
Bacteroides_clarus	5.60907e-06	5.59701e-05	0.0100912
uncultured_Ruminococcus_sp.	2.69306e-06	1.0936e-05	0.017622
Parabacteroides_merdae	5.0065e-06	5.29346e-05	0.0177395
Bacteroides_heparinolyticus	3.19846e-06	2.12e-05	0.0219792
Hoylesella_buccalis	1.53718e-06	1.6573e-05	0.022236
Parabacteroides_distasonis	6.35888e-06	6.77531e-05	0.0231571
Thomasclavelia_ramosa	2.36556e-05	4.93222e-05	0.0249258
Anaerotruncus_colihominis	4.48744e-06	4.80174e-05	0.0259119
Odoribacter_splanchnicus	3.41243e-06	4.32053e-05	0.0272633
Luteococcus_japonicus	7.74422e-07	5.47444e-08	0.0273511
Oscillospiraceae_bacterium	0.000117451	0.000711368	0.0275471
Prevotella_sp.	1.46389e-06	1.36828e-05	0.0294177
Staphylococcus_gallinarum	1.81688e-06	1.19189e-07	0.0294974
Bacteroidales_bacterium	1.33598e-05	9.78242e-05	0.0295261
Phascolarctobacterium_sp.	2.07802e-06	1.71616e-05	0.0315607
Bacteroides_intestinalis	4.96222e-06	4.12022e-05	0.0316431
Parabacteroides_goldsteinii	9.00556e-06	4.057e-05	0.0332969
Segatella_copri	0.000353202	0.00142096	0.034014
Bacteroides_fragilis	7.57603e-05	0.000312267	0.0342275
Phocaeicola_coprophilus	1.19194e-05	5.67792e-05	0.0345638
Thomasclavelia_spiroformis	0.000230062	0.00124012	0.0346208
Phocaeicola_dorei	2.11177e-05	8.96336e-05	0.0354018
Rikenellaceae_bacterium	3.16761e-06	5.99729e-05	0.0364859
Hoylesella_timonensis	1.3312e-06	7.83156e-06	0.0371334
Enterocloster_bolteae	6.5932e-06	3.68422e-05	0.0373932
Treponema_vincentii	4.80778e-06	5.91778e-07	0.0384737
Phocaeicola_vulgatus	0.0001777	0.00078867	0.0389457
Ruthenibacterium_lactatiformans	1.32992e-05	5.72969e-05	0.0412896
Flavonifractor_plautii	5.30945e-05	0.000340706	0.0415075
Phocaeicola_coprocola	0.000737433	0.00614455	0.042021
Alphaproteobacteria_bacterium	1.47083e-05	0.000177248	0.0438658
Oscillibacter_sp.	2.57748e-06	2.16183e-05	0.0439752
Victivallis_vadensis	2.10089e-07	4.25528e-06	0.0452319
Bacteroides_uniformis	1.62078e-05	5.60403e-05	0.0459847
Phascolarctobacterium_faecium	2.34222e-07	1.48344e-06	0.0476347
Bacteroides_acidifaciens	1.19633e-06	5.31867e-06	0.0487265
Bacteroides_finegoldii	3.51951e-06	1.71322e-05	0.0491456
Butyricimonas_virosa	4.64211e-07	3.97159e-06	0.0496129
Mucispirillum_schaedleri	8.22444e-07	1.34753e-05	0.0524101
Bacteroides_thetaiotaomicron	1.38489e-05	5.11754e-05	0.0529543
Corynebacterium_variabile	1.22044e-05	1.64389e-06	0.0534707
Bacteroides_stercoris	4.53288e-05	0.000158191	0.0543635
Faecalibacterium_prausnitzii	0.000210502	0.000791521	0.054448
Brachyspira_pilosicoli	0.000434105	0.00186559	0.0548036
Bacteroides_cellulosilyticus	1.94131e-05	8.32888e-05	0.0550816
Faecalibacterium_sp._An77	6.29816e-06	2.25336e-05	0.0551028
Corynebacterium_xerosis	0.00138746	0.000307757	0.0578312
Corynebacterium_pseudogenitalium	1.78222e-07	5.79333e-08	0.0595218
Fournierella_massiliensis	2.94159e-07	1.38944e-06	0.0613497
Photobacterium_damselae	7.07778e-07	1.01363e-07	0.061537
Megamonas_rupellensis	1.50974e-05	4.29333e-05	0.0629683
Finegoldia_magna	6.2555e-05	1.19377e-05	0.0631418
Clostridiales_bacterium	7.90793e-05	0.000320519	0.0645981
Romboutsia_timonensis	0.000175879	2.49413e-05	0.0652627
Holdemanella_biformis	3.56798e-06	7.37444e-06	0.0660207
Victivallis_lenta	5.647e-07	7.45133e-06	0.067189
Campylobacter_lari	0.000274329	5.78629e-05	0.0715055
Turicibacter_bilis	0.00175838	0.000189667	0.0756749
Brevibacterium_luteolum	0.000345519	7.6247e-05	0.079441
Salmonella_enterica	0.00306786	0.00120725	0.079494
Bacteroides_eggerthii	1.03101e-05	3.54911e-05	0.0798333
Anaerostipes_hadrus	3.84067e-06	5.48633e-07	0.0799288
Brachyspira_aalborgi	2.45696e-05	7.78874e-05	0.0800191
Turicibacter_sp._H121	0.000745248	7.99344e-05	0.081279
Paraclostridium_bifermentans	0.000372688	8.99786e-05	0.082521
Anaerotignum_lactatifermentans	8.13578e-06	4.36134e-05	0.0828098
Desulfovibrio_piger	2.26524e-05	0.000323772	0.0830825
Turicibacter_sanguinis	0.000870949	9.30554e-05	0.0844191
Mediterraneibacter_gnavus	3.12889e-05	7.03273e-05	0.0863107
Pseudoflavonifractor_sp._An85	5.85161e-06	1.99e-05	0.0882703
Enterococcus_gallinarum	2.54786e-06	3.71844e-07	0.0909581
Campylobacter_ureolyticus	4.77731e-05	1.35807e-05	0.091514
Campylobacter_upsaliensis	0.000106466	1.79572e-05	0.0942654
Eggerthella_lenta	4.18733e-07	9.40111e-07	0.0943791
Microcystis_aeruginosa	1.55892e-06	1.89489e-07	0.0944703
Eubacterium_siraeum	9.98533e-07	4.80982e-06	0.0997641
Escherichia_coli	0.0465697	0.0200078	0.102988
Candidatus_Saccharibacteria_bacterium_32-49-10	5.92896e-06	9.04444e-07	0.103236
Subdoligranulum_variabile	3.2864e-05	8.62919e-05	0.103749
Treponema_sp.	8.28444e-07	1.55526e-05	0.106581
Desulfovibrionaceae_bacterium	4.25644e-07	2.40497e-05	0.112557
Brachyspira_hyodysenteriae	2.38234e-06	1.09813e-05	0.112588
Lactobacillus_delbrueckii	4.67078e-07	1.6608e-07	0.113012
Aliarcobacter_cryaerophilus	0.000266382	1.60821e-05	0.113872
Loigolactobacillus_coryniformis	1.967e-07	1.58866e-06	0.113983
Campylobacter_concisus	0.00020876	4.02079e-05	0.114839
Hungatella_hathewayi	1.27742e-05	2.70956e-05	0.115133
Campylobacter_hyointestinalis	6.3944e-05	7.39e-06	0.115444
Candidatus_Arthromitus_sp._SFB-mouse	1.2648e-05	1.04922e-06	0.115664
Bifidobacterium_pseudolongum	9.55256e-06	3.61214e-05	0.117077
Butyricicoccus_pullicaecorum	0.000133219	0.000340161	0.119447
Prevotella_disiens	9.09111e-06	2.58789e-05	0.12162
Romboutsia_sp._CE17	0.000276345	7.3496e-05	0.121682
Comamonas_aquatica	9.45437e-07	9.92978e-08	0.123871
Phocaeicola_plebeius	0.00809474	0.025044	0.128809
Candidatus_Saccharibacteria_bacterium	0.000155787	3.08296e-05	0.129166
Megamonas_hypermegale	0.00289027	0.00719786	0.129775
Clostridioides_difficile	0.00478327	0.00136931	0.134918
Avibacterium_paragallinarum	1.2719e-05	4.26763e-06	0.143087
Campylobacter_fetus	0.000281705	4.06607e-05	0.148766
Bacteroides_graminisolvens	1.06732e-05	5.41789e-07	0.151507
Candidatus_Saccharibacteria_bacterium_oral_taxon_488	1.95429e-05	5.15129e-06	0.151966
Peptoanaerobacter_stomatis	5.08344e-06	9.93556e-07	0.156292
Glaesserella_parasuis	2.074e-05	2.73533e-06	0.15632
Chryseobacterium_taklimakanense	2.25862e-06	4.29878e-07	0.157094
Campylobacter_jejuni	0.00126877	0.000373751	0.158873
Clostridium_botulinum	0.000326918	0.000101606	0.161353
Mobiluncus_curtisii	8.52444e-07	1.43e-07	0.161958
Lachnospiraceae_bacterium_oral_taxon_096	5.352e-06	2.83673e-05	0.163995
Corynebacterium_pollutisoli	2.66484e-05	1.0066e-05	0.165672
Aliarcobacter_butzleri	1.75261e-05	1.30933e-06	0.1673
Enterocloster_clostridioformis	1.18967e-05	2.57733e-05	0.167904
Klebsiella_pneumoniae	0.000148531	7.07317e-05	0.17301
Helicobacter_pylori	0.000762138	0.000172167	0.174732
Solobacterium_sp.	0.000305062	0.000103304	0.175964
Fusobacterium_periodonticum	1.04715e-05	2.03471e-06	0.18269
Bacteroides_sp.	9.52157e-05	1.93589e-05	0.183199
Prevotella_amnii	4.03374e-05	2.70778e-06	0.185435
Fusobacterium_necrophorum	0.000108932	3.56947e-05	0.191029
Romboutsia_ilealis	3.41253e-05	1.38071e-05	0.191943
Photobacterium_gaetbulicola	0.000377935	4.21352e-05	0.193154
Agathobacter_rectalis	7.20753e-05	5.61333e-05	0.194495
Arachnia_propionica	3.08213e-06	1.27364e-06	0.195187
Staphylococcus_xylosus	5.38484e-06	1.41355e-06	0.197068
Actinomyces_urogenitalis	8.60011e-05	7.3686e-06	0.197592
Gallibacterium_salpingitidis	3.45589e-06	7.62133e-07	0.201937
Bacillota_bacterium	3.10792e-05	7.44596e-05	0.202224
Tissierellia_bacterium	3.87641e-05	9.94097e-06	0.203807
Listeria_monocytogenes	2.59727e-06	1.00777e-06	0.205352
Helicobacter_brantae	5.74689e-06	8.96556e-07	0.206764
Oceanospirillum_multiglobuliferum	1.90523e-06	9.64133e-06	0.216573
Helicobacter_cholecystus	2.16009e-06	1.75767e-07	0.217062
Campylobacter_hepaticus	4.3725e-06	4.75056e-07	0.220787
Desulfovibrio_desulfuricans	4.70911e-07	5.13799e-06	0.221541
Pelotomaculum_schinkii	3.75878e-05	8.22831e-05	0.22421
Alcaligenaceae_bacterium	5.60355e-06	1.65053e-05	0.226692
Microbacterium_testaceum	2.8551e-06	1.16967e-07	0.229768
Erysipelotrichaceae_bacterium	7.26228e-05	2.99067e-05	0.233751
Moraxella_osloensis	2.38348e-05	6.76059e-06	0.236872
Phascolarctobacterium_succinatutens	0.000109671	0.000406638	0.239695
Ligilactobacillus_salivarius	0.000417819	0.00162211	0.240528
Faecalitalea_cylindroides	0.000256923	0.000431299	0.240987
Bifidobacterium_dentium	5.18622e-07	1.13011e-06	0.242272
Bowdeniella_nasicola	2.59616e-06	1.00661e-06	0.246687
Enterocloster_citroniae	4.88589e-06	9.681e-06	0.252905
Collinsella_aerofaciens	1.03606e-06	2.11367e-06	0.254572
Bacillus_subtilis	3.07603e-05	9.96933e-06	0.256059
Fusobacterium_animalis	7.05563e-05	1.04207e-05	0.259185
uncultured_Bacteroides_sp.	3.99369e-06	9.48878e-06	0.264535
Roseburia_inulinivorans	1.92013e-06	3.34056e-06	0.274275
Porphyromonas_crevioricanis	6.76381e-05	6.60156e-06	0.28566
Globicatella_sulfidifaciens	9.21546e-06	3.96827e-06	0.290866
Bifidobacterium_animalis	1.80388e-06	3.05122e-06	0.290937
Lawsonella_clevelandensis	2.24674e-06	3.84767e-07	0.291291
Eubacterium_callanderi	2.25667e-06	1.32122e-06	0.292525
Clostridiaceae_bacterium	3.4848e-05	1.94289e-05	0.292798
Ligilactobacillus_agilis	8.86074e-05	0.000182132	0.295261
Clostridium_intestinale	3.3888e-05	1.47601e-05	0.298888
Paenibacillus_mucilaginosus	1.22593e-06	5.60472e-07	0.299739
Coprococcus_comes	6.1515e-05	0.000103568	0.301034
Shigella_dysenteriae	1.67247e-05	1.03369e-05	0.311884
Clostridium_chromiireducens	9.8377e-06	3.14167e-06	0.317246
Ligilactobacillus_ruminis	6.4473e-05	0.000372186	0.32016
Parvimonas_micra	0.000131223	2.65941e-05	0.323425
Ligilactobacillus_murinus	0.000711409	0.00410207	0.331226
Malacoplasma_iowae	0.00144935	5.60511e-06	0.332634
Campylobacter_coli	0.000106281	0.000173543	0.338327
Clostridium_butyricum	0.000913017	0.000423017	0.346458
Prevotella_intermedia	8.08152e-05	2.91867e-05	0.346753
Clostridium_chauvoei	2.98078e-05	1.3049e-05	0.348099
Porphyromonas_gingivalis	0.000106722	2.81349e-05	0.351141
Limosilactobacillus_fermentum	1.90478e-06	1.0821e-06	0.355826
Photobacterium_kishitanii	1.83233e-06	5.74967e-06	0.356049
Collinsella_intestinalis	3.22794e-05	5.224e-05	0.357109
Parvimonas_sp.	2.44708e-05	5.76933e-06	0.364528
Dorea_formicigenerans	2.18024e-05	3.32611e-05	0.367848
Clostridium_beijerinckii	0.000129827	6.23788e-05	0.370327
Chloroflexia_bacterium	6.023e-07	1.51447e-06	0.370373
Negativicoccus_succinicivorans	4.936e-06	1.34127e-06	0.377063
Dorea_longicatena	3.87616e-05	5.29922e-05	0.382637
Mycoplasma_anserisalpingitidis	7.66557e-06	3.74108e-06	0.384102
Lactococcus_cremoris	1.75733e-05	2.85442e-05	0.384674
Bifidobacterium_longum	3.42571e-05	5.01556e-05	0.402409
Fundicoccus_ignavus	0.000182028	9.85632e-05	0.403018
Porphyromonas_macacae	0.00364093	0.00100906	0.403357
Peptostreptococcus_anaerobius	2.25002e-05	1.01784e-05	0.409296
Gallibacterium_anatis	0.00171135	0.000937258	0.413961
Clostridium_manihotivorum	5.93429e-05	2.9141e-05	0.418317
Bifidobacterium_pseudocatenulatum	2.51667e-07	4.82022e-07	0.446742
Riemerella_anatipestifer	0.000380889	0.000127919	0.454347
Brevibacterium_linens	2.64822e-06	5.482e-06	0.455452
Enterococcus_hirae	1.24551e-05	8.84978e-06	0.46023
Tannerella_forsythia	7.05044e-06	1.09033e-05	0.46242
Limosilactobacillus_reuteri	6.22424e-05	0.000186133	0.465792
Lachnospiraceae_bacterium	4.21344e-05	2.44522e-05	0.469021
Streptococcus_salivarius	7.28778e-06	5.18656e-06	0.469092
uncultured_Clostridium_sp.	0.000433806	0.000243669	0.476427
Candidatus_Arthromitus_sp._SFB-turkey	2.47239e-07	1.53267e-07	0.485772
Helicobacter_pullorum	1.92467e-06	4.62229e-06	0.494591
Candidatus_Nanosynbacter_sp.	6.46411e-07	3.90133e-07	0.502916
Gallibacterium_genomosp._3	0.000340758	0.000225543	0.537781
Mycoplasmopsis_anatis	2.86493e-05	1.74939e-05	0.563272
Acinetobacter_indicus	2.01751e-05	1.20258e-05	0.575518
Fusobacterium_polymorphum	2.49244e-06	1.78792e-06	0.579995
Clostridium_cadaveris	1.01704e-05	6.33594e-06	0.597239
Haemophilus_influenzae	4.70444e-06	3.35556e-06	0.601565
Clostridium_perfringens	0.00108626	0.000846605	0.604194
Clostridium_sp.	5.49357e-05	3.62396e-05	0.613179
Blautia_wexlerae	1.89087e-06	2.67387e-06	0.61651
Porphyromonadaceae_bacterium	3.57526e-06	4.70733e-06	0.617763
Lachnospira_eligens	3.73153e-06	4.79033e-06	0.6253
Zhenhengia_yiwuensis	1.0329e-05	1.98828e-05	0.626006
Streptococcus_suis	0.00251751	0.00213773	0.636001
Acinetobacter_johnsonii	4.88889e-06	3.50623e-06	0.652541
Streptococcus_agalactiae	7.05444e-06	5.86044e-06	0.653603
Streptococcus_pyogenes	1.689e-06	1.30672e-06	0.65845
Rhodopseudomonas_palustris	2.78063e-05	2.02161e-05	0.659122
Lactiplantibacillus_plantarum	9.35178e-07	6.75556e-07	0.660826
Tannerella_serpentiformis	5.65078e-06	3.51e-06	0.664208
Xenorhabdus_bovienii	1.10067e-05	9.37178e-06	0.699734
Blautia_obeum	3.33148e-05	4.14122e-05	0.715434
Clostridium_neonatale	2.03776e-05	1.44826e-05	0.715718
Streptococcus_oralis	1.10602e-05	9.17167e-06	0.719047
Faecalicoccus_pleomorphus	2.10033e-05	2.54844e-05	0.719148
Fusobacterium_necrogenes	1.63651e-05	2.34188e-05	0.72653
uncultured_bacterium	0.000844884	0.00100394	0.73576
Ruminococcus_torques	5.41256e-05	6.4428e-05	0.737978
Lactobacillus_helveticus	1.31826e-06	9.82359e-07	0.743552
Enterococcus_faecalis	0.000167377	0.000193165	0.771459
Streptococcus_mitis	2.27187e-05	1.98e-05	0.778035
Corynebacterium_sp._J010B-136	3.16056e-06	2.54049e-06	0.779517
Levilactobacillus_brevis	9.35178e-07	7.04856e-07	0.780556
Lactococcus_lactis	6.29914e-05	7.2033e-05	0.791084
Actinobacillus_pleuropneumoniae	4.41084e-06	5.82252e-06	0.806086
Corynebacterium_humireducens	2.91158e-06	3.44282e-06	0.809479
Streptococcus_thermophilus	0.0005256	0.000601368	0.811957
Bifidobacterium_pullorum	0.000442739	0.000500735	0.817983
Enterococcus_casseliflavus	1.55741e-06	1.3893e-06	0.824115
Listeria_booriae	2.97767e-06	2.661e-06	0.827664
Lacticaseibacillus_paracasei	1.56203e-05	1.80578e-05	0.829703
Streptococcus_acidominimus	2.68522e-05	2.40987e-05	0.832768
Jeotgalibaca_dankookensis	6.96389e-07	6.23667e-07	0.836323
Enterococcus_cecorum	0.083429	0.0927033	0.837012
Streptococcus_equi	1.01623e-05	9.27544e-06	0.842886
Rhodobacter_capsulatus	0.000167208	0.000140374	0.844344
Listeria_grayi	1.11444e-06	1.21356e-06	0.844797
Streptococcus_gallolyticus	0.00645886	0.00717261	0.846147
Eubacteriaceae_bacterium_Marseille-Q4139	6.10904e-06	6.65289e-06	0.849828
Enterococcus_faecium	0.000896344	0.000826218	0.854324
Macellibacteroides_fermentans	3.71989e-06	4.08867e-06	0.890097
Corynebacterium_glutamicum	3.39182e-05	3.10408e-05	0.892122
Brevibacterium_aurantiacum	1.78438e-06	1.99369e-06	0.903512
Enterococcus_columbae	0.000370013	0.000353273	0.926102
Carnobacterium_maltaromaticum	1.39544e-05	1.46989e-05	0.927155
Streptococcus_pneumoniae	5.17124e-05	4.97353e-05	0.930304
Bacteroides_ovatus	8.54059e-06	8.19378e-06	0.94863
Corynebacterium_diphtheriae	2.88103e-07	2.74061e-07	0.952595
Bacillus_cereus	8.71178e-06	8.51389e-06	0.952941
unknown	0.808162	0.805635	0.956748
Ligilactobacillus_acidipiscis	7.41644e-07	7.24622e-07	0.961839
Bacteroides_caccae	4.70606e-05	4.80978e-05	0.976272
Roseburia_intestinalis	1.82533e-05	1.84389e-05	0.97962
Streptococcus_hyointestinalis	6.70603e-05	6.64249e-05	0.985545
Streptococcus_equinus	0.000583057	0.000588927	0.985577
Streptococcus_constellatus	3.249e-06	3.25711e-06	0.995849
Note:H, high half-diving length; L, low half-diving length.

## Sheet: Table S3
Table S3. Abundance of each module in the CAZymes family.
CAZymes model	Average of absolute abundance
GH	7742.63
GT	4519.9
CE	1947.08
CBM	1078.74
AA	761.79
PL	336.34
other	309.66

## Sheet: Table S4
Table S4. PULs prediction on the MAG3173 genome.
Query ID	Subject	Identity	E-value	Cazymes_predicted_dbcan	Substrate_final
2dai_CCH258_NODE_5_length_454238_cov_34.237235	PUL0334	61.006	0	CE20,CE4,GH30,GH31_3,GH9	beta-glucan
2dai_CCH258_NODE_5_length_454238_cov_34.237235	PUL0049	56.699	0	CE20,GH16_3,GH26,GH43_17	beta-glucan
2dai_CCH258_NODE_5_length_454238_cov_34.237235	PUL0345	70.962	0	CE1,CE20|CE20,CE6|GH95,GH10,GH10|GH43_12|CBM91,GH115,GH35,GH43_1,GH5_21,GH67,GH8	xylan
2dai_CCH258_NODE_5_length_454238_cov_34.237235	PUL0375	76.709	0	GH97,GH67,GH76,GH92,GH76,GH125	alpha-mannan
2dai_CCH258_NODE_5_length_454238_cov_34.237235	PUL0256	70.32	0	GT4,GT4|GT94	capsule polysaccharide
2dai_CCH258_NODE_5_length_454238_cov_34.237235	PUL0254	69.635	0	GT4,GT4	capsule polysaccharide
2dai_CCH258_NODE_5_length_454238_cov_34.237235	PUL0333	68.213	0	GH30,GH31_3,GH9	beta-glucan
2dai_CCH258_NODE_5_length_454238_cov_34.237235	PUL0494	69.683	0	GT4,GT4,GT4	capsule polysaccharide
2dai_CCH258_NODE_5_length_454238_cov_34.237235	PUL0102	72.703	0	CBM67|GH78,CBM93|GH33,CE20,CE3,GH20,GH29	host glycan
2dai_CCH258_NODE_5_length_454238_cov_34.237235	PUL0495	70.183	0	GT2,GT2,GT4|GT94,GT2	capsule polysaccharide
2dai_CCH258_NODE_5_length_454238_cov_34.237235	PUL0333	69.565	0	GH30,GH31_3,GH9	beta-glucan
2dai_CCH258_NODE_5_length_454238_cov_34.237235	PUL0338	75.394	9.94e-167	GH158,GH16_3,GH3,GH97,GT2	xylan
2dai_CCH258_NODE_5_length_454238_cov_34.237235	PUL0337	75.394	9.94e-167	GH158,GH16_3,GH3,GT2	xylan
2dai_CCH258_NODE_5_length_454238_cov_34.237235	PUL0336	75.394	9.94e-167	GH158,GH16_3,GH3,GT2	xylan
2dai_CCH258_NODE_5_length_454238_cov_34.237235	PUL0143	62.238	1.05e-165	GT2,GT32	exopolysaccharide
2dai_CCH258_NODE_5_length_454238_cov_34.237235	PUL0201	60.68	1.76e-160	GT2	O-antigen
2dai_CCH258_NODE_5_length_454238_cov_34.237235	PUL0198	60.68	1.76e-160	GT2,GT2	O-antigen
2dai_CCH258_NODE_5_length_454238_cov_34.237235	PUL0431	60.68	1.64e-159	GT26	O-antigen
2dai_CCH258_NODE_5_length_454238_cov_34.237235	PUL0184	59.951	1.47e-158	GT4	O-antigen
2dai_CCH258_NODE_5_length_454238_cov_34.237235	PUL0182	58.738	1.47e-158	GT2	O-antigen
2dai_CCH258_NODE_5_length_454238_cov_34.237235	PUL0047	59.709	2.23e-158	GT4,GT4	O-antigen
2dai_CCH258_NODE_5_length_454238_cov_34.237235	PUL0255	54.31	2.49e-158	GT2	capsule polysaccharide
2dai_CCH258_NODE_5_length_454238_cov_34.237235	PUL0255	54.31	2.32e-155	GT2	capsule polysaccharide
2dai_CCH258_NODE_5_length_454238_cov_34.237235	PUL0450	59.709	5.06e-158	GT52,GT2,GT2	O-antigen
2dai_CCH258_NODE_5_length_454238_cov_34.237235	PUL0200	59.709	1.38e-157	GT2,GT2	O-antigen
2dai_CCH258_NODE_5_length_454238_cov_34.237235	PUL0046	59.709	1.38e-157	GT2	O-antigen
2dai_CCH258_NODE_5_length_454238_cov_34.237235	PUL0286	60.68	1.72e-157	GT2,GT4,GT2	O-antigen
2dai_CCH258_NODE_5_length_454238_cov_34.237235	PUL0183	59.466	2.2e-157	GT2	O-antigen
2dai_CCH258_NODE_5_length_454238_cov_34.237235	PUL0447	59.709	2.3e-157	GT4,GT4	O-antigen
2dai_CCH258_NODE_5_length_454238_cov_34.237235	PUL0449	59.709	2.59e-157	GT4,GT2,GT4	O-antigen
2dai_CCH258_NODE_5_length_454238_cov_34.237235	PUL0448	59.709	2.61e-157	GT4	O-antigen
2dai_CCH258_NODE_5_length_454238_cov_34.237235	PUL0446	59.709	2.61e-157	GT4	O-antigen
2dai_CCH258_NODE_5_length_454238_cov_34.237235	PUL0301	59.709	4.49e-157	GT32,GT2,GT2	O-antigen
2dai_CCH258_NODE_5_length_454238_cov_34.237235	PUL0177	59.466	4.71e-157	GT4	O-antigen
2dai_CCH258_NODE_5_length_454238_cov_34.237235	PUL0202	59.223	6.41e-157	GT4,GT2	O-antigen
2dai_CCH258_NODE_5_length_454238_cov_34.237235	PUL0173	59.466	9.25e-157	GT4,GT4,GT2	O-antigen
2dai_CCH258_NODE_5_length_454238_cov_34.237235	PUL0181	59.223	1.87e-156	GT4,GT2	O-antigen
2dai_CCH258_NODE_5_length_454238_cov_34.237235	PUL0521	78.966	4.74e-153	GT2,GT4	capsule polysaccharide
2dai_CCH258_NODE_5_length_454238_cov_34.237235	PUL0494	77.586	1.48e-151	GT4,GT4,GT4	capsule polysaccharide
2dai_CCH258_NODE_5_length_454238_cov_34.237235	PUL0522	78.276	5.54e-151	GT2,GT4,GT2,GT32,GT2,GT2	capsule polysaccharide
2dai_CCH258_NODE_5_length_454238_cov_34.237235	PUL0509	77.586	1.17e-150	GT2,GT4,GT2,GT2,GT2,GT10	capsule polysaccharide
2dai_CCH258_NODE_5_length_454238_cov_34.237235	PUL0517	79.167	3.89e-150	GT2,GT2,GT11,GT2	capsule polysaccharide
2dai_CCH258_NODE_5_length_454238_cov_34.237235	PUL0490	77.241	1.5e-149	GT2,GT11	capsule polysaccharide
2dai_CCH258_NODE_5_length_454238_cov_34.237235	PUL0496	76.897	1.77e-149	GT2,GT2,GT2,GT2	capsule polysaccharide
2dai_CCH258_NODE_5_length_454238_cov_34.237235	PUL0503	76.897	2.93e-149	GT11,GT4,GT2,GT4,CE4|CE0,GT4,GT2	capsule polysaccharide
2dai_CCH258_NODE_5_length_454238_cov_34.237235	PUL0515	76.897	9e-149	GT0|GT46	capsule polysaccharide
2dai_CCH258_NODE_5_length_454238_cov_34.237235	PUL0491	76.897	9e-149	GT46|GT0	capsule polysaccharide
2dai_CCH258_NODE_5_length_454238_cov_34.237235	PUL0506	77.586	1.28e-148	GT8,GT2,GT2	capsule polysaccharide
2dai_CCH258_NODE_5_length_454238_cov_34.237235	PUL0288	58.01	4.37e-148	GT2	capsule polysaccharide,heparosan
2dai_CCH258_NODE_5_length_454238_cov_34.237235	PUL0489	72.945	7.35e-143	GT4	capsule polysaccharide
2dai_CCH258_NODE_5_length_454238_cov_34.237235	PUL0248	53.398	3.73e-138	GT4,PL12_3	capsule polysaccharide degradation
2dai_CCH258_NODE_5_length_454238_cov_34.237235	PUL0250	53.155	7.82e-137	GT4,GT4,PL12|PL0,GT4	capsule polysaccharide
2dai_CCH258_NODE_5_length_454238_cov_34.237235	PUL0247	52.427	5.69e-136	GT4,GT4	capsule polysaccharide
2dai_CCH258_NODE_5_length_454238_cov_34.237235	PUL0074	70.383	5.65e-131	GT2,GT4	capsule polysaccharide
2dai_CCH258_NODE_5_length_454238_cov_34.237235	PUL0286	68.493	1.54e-130	GT2,GT4,GT2	O-antigen
2dai_CCH258_NODE_5_length_454238_cov_34.237235	PUL0075	70.035	1.77e-130	GT2,GT4,GT2	capsule polysaccharide
2dai_CCH258_NODE_5_length_454238_cov_34.237235	PUL0452	66.667	9.08e-129	GT4,GT2	O-antigen
2dai_CCH258_NODE_5_length_454238_cov_34.237235	PUL0453	66.319	6.03e-128	GT4	O-antigen
2dai_CCH258_NODE_5_length_454238_cov_34.237235	PUL0451	66.319	6.03e-128	GT4	O-antigen
2dai_CCH258_NODE_5_length_454238_cov_34.237235	PUL0172	67.123	2.63e-126	GT2,GT2	O-antigen
2dai_CCH258_NODE_5_length_454238_cov_34.237235	PUL0080	65.398	6.1e-125	CE4,GT4,GT2	capsule polysaccharide,outer core capsule polysaccharide
2dai_CCH258_NODE_5_length_454238_cov_34.237235	PUL0077	65.398	6.1e-125	GT4,CE4	capsule polysaccharide,outer core capsule polysaccharide
2dai_CCH258_NODE_5_length_454238_cov_34.237235	PUL0061	65.398	6.1e-125	GT2,GT2,GT4,GT2,GT4,CE4	capsule polysaccharide
2dai_CCH258_NODE_5_length_454238_cov_34.237235	PUL0184	66.552	6.29e-125	GT4	O-antigen
2dai_CCH258_NODE_5_length_454238_cov_34.237235	PUL0432	66.207	1.31e-124	GT4,GT2	O-antigen
2dai_CCH258_NODE_5_length_454238_cov_34.237235	PUL0462	65.862	1.32e-124	GT0,GT4,GT2	O-antigen
2dai_CCH258_NODE_5_length_454238_cov_34.237235	PUL0433	66.207	1.88e-124	GT2	O-antigen
2dai_CCH258_NODE_5_length_454238_cov_34.237235	PUL0059	66.202	6.61e-124	GT2	O-antigen
2dai_CCH258_NODE_5_length_454238_cov_34.237235	PUL0057	66.202	6.61e-124	GT4,GT4	O-antigen
2dai_CCH258_NODE_5_length_454238_cov_34.237235	PUL0448	65.854	1.82e-123	GT4	O-antigen
2dai_CCH258_NODE_5_length_454238_cov_34.237235	PUL0333	67.247	4.96e-120	GH30,GH31_3,GH9	beta-glucan
2dai_CCH258_NODE_5_length_454238_cov_34.237235	PUL0143	62.671	3.42e-118	GT2,GT32	exopolysaccharide
2dai_CCH258_NODE_5_length_454238_cov_34.237235	PUL0281	65.052	5.16e-113	GT2,GT4,GT4	exopolysaccharide,lipopolysaccharide,capsule polysaccharide
2dai_CCH258_NODE_5_length_454238_cov_34.237235	PUL0429	59.107	1.51e-109	GT2,GT2,GT4,GT2	O-antigen,unknown polysaccharide
2dai_CCH258_NODE_5_length_454238_cov_34.237235	PUL0236	56.869	4.15e-108	GH13,GH13_46,GH13_7,GH65	alpha-glucan
2dai_CCH258_NODE_5_length_454238_cov_34.237235	PUL0105	60.784	1e-107	CBM67|GH78,CBM93|GH33,GH115,GH3,GH97	host glycan
2dai_CCH258_NODE_5_length_454238_cov_34.237235	PUL0104	60.784	1e-107	CBM67|GH78,CBM93|GH33	host glycan
2dai_CCH258_NODE_5_length_454238_cov_34.237235	PUL0103	60.784	1e-107	CBM67|GH78,CBM93|GH33	host glycan
2dai_CCH258_NODE_5_length_454238_cov_34.237235	PUL0101	60.784	1e-107	CBM67|GH78,GH115,GH3,GH97	host glycan
2dai_CCH258_NODE_5_length_454238_cov_34.237235	PUL0338	50.329	1.23e-104	GH158,GH16_3,GH3,GH97,GT2	xylan
2dai_CCH258_NODE_5_length_454238_cov_34.237235	PUL0337	50.329	1.23e-104	GH158,GH16_3,GH3,GT2	xylan
2dai_CCH258_NODE_5_length_454238_cov_34.237235	PUL0336	50.329	1.23e-104	GH158,GH16_3,GH3,GT2	xylan
2dai_CCH258_NODE_5_length_454238_cov_34.237235	PUL0334	54.587	2.74e-70	CE20,CE4,GH30,GH31_3,GH9	beta-glucan
2dai_CCH258_NODE_5_length_454238_cov_34.237235	PUL0339	77.778	6.77e-41	GH16_3,GH20,GH3,GH97	xylan
2dai_CCH258_NODE_5_length_454238_cov_34.237235	PUL0339	65.957	6.77e-41	GH16_3,GH20,GH3,GH97	xylan
2dai_CCH258_NODE_5_length_454238_cov_34.237235	PUL0079	55.474	4.3e-38	CE4,GT4,GT2	capsule polysaccharide,outer core capsule polysaccharide
2dai_CCH258_NODE_5_length_454238_cov_34.237235	PUL0225	53.39	4.56e-29	GH105|GH154,GH117|GH117,GH16_12,GH16_14,GH16_16,GH2,GH29,GH50,GH86	agarose
2dai_CCH258_NODE_5_length_454238_cov_34.237235	PUL0562	51.818	8.77e-22	CBM32|GH43_34,GH43_10,GH97,GH29	host glycan,rhamnogalacturonan
2dai_CCH258_NODE_5_length_454238_cov_34.237235	PUL0559	51.818	8.77e-22	GH29,GH43_10|CBM91,GH43_34|CBM32,GH97	pectin
2dai_CCH258_NODE_5_length_454238_cov_34.237235	PUL0359	51.818	8.77e-22	GH43_10,GH97,GH29	lactose,host glycan
2dai_CCH258_NODE_5_length_454238_cov_34.237235	PUL0560	61.972	1.99e-17	GH35,GH43_24,PL27	arabinogalactan
2dai_CCH258_NODE_6_length_361297_cov_29.848722	PUL0377	56.427	0	GH2,GH88,PL29,PL8_2	glycosaminoglycan
2dai_CCH258_NODE_6_length_361297_cov_29.848722	PUL0145	56.427	0	PL8|PL8_2,PL29,GH2,GH88,PL8_2	glycosaminoglycan,chondroitin sulfate
2dai_CCH258_NODE_6_length_361297_cov_29.848722	PUL0563	63.731	0	GH105,GH127,GH154,GH16_3|GH43_24,GH43_24,GH43_34,PL42	arabinogalactan
2dai_CCH258_NODE_6_length_361297_cov_29.848722	PUL0339	57.476	0	GH16_3,GH20,GH3,GH97	xylan
2dai_CCH258_NODE_6_length_361297_cov_29.848722	PUL0339	52.675	0	GH16_3,GH20,GH3,GH97	xylan
2dai_CCH258_NODE_6_length_361297_cov_29.848722	PUL0302	72.433	0	GH146,GH43_29,GH43_4,GH51_1,GH51_2	arabinan
2dai_CCH258_NODE_6_length_361297_cov_29.848722	PUL0532	71.103	0	GH146,GH43_4,GH51_1,GH51_2	arabinan
2dai_CCH258_NODE_6_length_361297_cov_29.848722	PUL0190	71.293	0	GH146,GH43_29,GH43_4,GH51_1,GH51_2	pectin
2dai_CCH258_NODE_6_length_361297_cov_29.848722	PUL0190	71.345	0	GH146,GH43_29,GH43_4,GH51_1,GH51_2	pectin
2dai_CCH258_NODE_6_length_361297_cov_29.848722	PUL0302	71.15	0	GH146,GH43_29,GH43_4,GH51_1,GH51_2	arabinan
2dai_CCH258_NODE_6_length_361297_cov_29.848722	PUL0345	70.962	0	CE1,CE20|CE20,CE6|GH95,GH10,GH10|GH43_12|CBM91,GH115,GH35,GH43_1,GH5_21,GH67,GH8	xylan
2dai_CCH258_NODE_6_length_361297_cov_29.848722	PUL0532	68.359	0	GH146,GH43_4,GH51_1,GH51_2	arabinan
2dai_CCH258_NODE_6_length_361297_cov_29.848722	PUL0218	66.082	0	GH146|GH97,GH43_4,GH51_1,GH51_2|GH43_29	arabinan
2dai_CCH258_NODE_6_length_361297_cov_29.848722	PUL0049	66.594	0	CE20,GH16_3,GH26,GH43_17	beta-glucan
2dai_CCH258_NODE_6_length_361297_cov_29.848722	PUL0139	52.852	1.35e-180	GH51_1	arabinan
2dai_CCH258_NODE_6_length_361297_cov_29.848722	PUL0348	51.667	1.68e-179	CBM93|GH33,CE3|CE20,GH2,GH20,GH20|CBM32,GH92	host glycan
2dai_CCH258_NODE_6_length_361297_cov_29.848722	PUL0464	50.556	3.64e-176	CBM93|GH33,CE20,GH2,GH20,GH20|CBM32	host glycan
2dai_CCH258_NODE_6_length_361297_cov_29.848722	PUL0115	50.556	3.64e-176	CBM93|GH33,CE3|CE20,GH2,GH20,GH20|CBM32	host glycan
2dai_CCH258_NODE_6_length_361297_cov_29.848722	PUL0096	50.096	1.9e-170	CBM93|GH33,CE3,CE3|CE20,CE9,GH2,GH20,GH29,GH92,GH97	host glycan
2dai_CCH258_NODE_6_length_361297_cov_29.848722	PUL0049	53.542	7.3e-161	CE20,GH16_3,GH26,GH43_17	beta-glucan
2dai_CCH258_NODE_6_length_361297_cov_29.848722	PUL0338	56.992	7.1e-148	GH158,GH16_3,GH3,GH97,GT2	xylan
2dai_CCH258_NODE_6_length_361297_cov_29.848722	PUL0337	56.992	7.1e-148	GH158,GH16_3,GH3,GT2	xylan
2dai_CCH258_NODE_6_length_361297_cov_29.848722	PUL0336	56.992	7.1e-148	GH158,GH16_3,GH3,GT2	xylan
2dai_CCH258_NODE_6_length_361297_cov_29.848722	PUL0382	59.218	1.84e-141	CBM32,GH109,GH2	mucin
2dai_CCH258_NODE_6_length_361297_cov_29.848722	PUL0093	75.665	4.76e-137	CE20,CE9,GH2,GH20,GH92	host glycan
2dai_CCH258_NODE_6_length_361297_cov_29.848722	PUL0338	71.233	5.17e-126	GH158,GH16_3,GH3,GH97,GT2	xylan
2dai_CCH258_NODE_6_length_361297_cov_29.848722	PUL0337	71.233	5.17e-126	GH158,GH16_3,GH3,GT2	xylan
2dai_CCH258_NODE_6_length_361297_cov_29.848722	PUL0336	71.233	5.17e-126	GH158,GH16_3,GH3,GT2	xylan
2dai_CCH258_NODE_6_length_361297_cov_29.848722	PUL0377	51.948	7.56e-125	GH2,GH88,PL29,PL8_2	glycosaminoglycan
2dai_CCH258_NODE_6_length_361297_cov_29.848722	PUL0145	51.948	7.56e-125	PL8|PL8_2,PL29,GH2,GH88,PL8_2	glycosaminoglycan,chondroitin sulfate
2dai_CCH258_NODE_6_length_361297_cov_29.848722	PUL0190	53.134	4.04e-115	GH146,GH43_29,GH43_4,GH51_1,GH51_2	pectin
2dai_CCH258_NODE_6_length_361297_cov_29.848722	PUL0302	52.589	1.47e-113	GH146,GH43_29,GH43_4,GH51_1,GH51_2	arabinan
2dai_CCH258_NODE_6_length_361297_cov_29.848722	PUL0532	50.273	1.56e-110	GH146,GH43_4,GH51_1,GH51_2	arabinan
2dai_CCH258_NODE_6_length_361297_cov_29.848722	PUL0190	78.378	2.23e-110	GH146,GH43_29,GH43_4,GH51_1,GH51_2	pectin
2dai_CCH258_NODE_6_length_361297_cov_29.848722	PUL0302	78.378	6.92e-110	GH146,GH43_29,GH43_4,GH51_1,GH51_2	arabinan
2dai_CCH258_NODE_6_length_361297_cov_29.848722	PUL0532	77.477	4.26e-109	GH146,GH43_4,GH51_1,GH51_2	arabinan
2dai_CCH258_NODE_6_length_361297_cov_29.848722	PUL0218	73.991	1.74e-105	GH146|GH97,GH43_4,GH51_1,GH51_2|GH43_29	arabinan
2dai_CCH258_NODE_6_length_361297_cov_29.848722	PUL0395	62.332	1.73e-86	GH127,GH43_4,GH43_5,GH51_1	arabinan
2dai_CCH258_NODE_6_length_361297_cov_29.848722	PUL0013	62.332	1.73e-86	GH43_5|GH43,GH43|GH43_4,GH51,GH51,GH127,CE4,GH52,GH10,GH67,GH39,GH43_11	arabinan
2dai_CCH258_NODE_6_length_361297_cov_29.848722	PUL0010	61.435	7.65e-86	CE4,GH10,GH39,GH43_11|CBM91,GH51_1,GH52,GH67	xylan
2dai_CCH258_NODE_6_length_361297_cov_29.848722	PUL0110	60.444	2.47e-84	GH2	host glycan
2dai_CCH258_NODE_6_length_361297_cov_29.848722	PUL0109	60.444	2.47e-84	GH2	host glycan
2dai_CCH258_NODE_6_length_361297_cov_29.848722	PUL0108	60.444	2.47e-84	GH2,GH3	host glycan
2dai_CCH258_NODE_6_length_361297_cov_29.848722	PUL0466	60.987	2.42e-81	GH51_1	arabinan
2dai_CCH258_NODE_6_length_361297_cov_29.848722	PUL0302	52.889	5.73e-78	GH146,GH43_29,GH43_4,GH51_1,GH51_2	arabinan
2dai_CCH258_NODE_6_length_361297_cov_29.848722	PUL0532	54.505	3.22e-77	GH146,GH43_4,GH51_1,GH51_2	arabinan
2dai_CCH258_NODE_6_length_361297_cov_29.848722	PUL0190	53.304	3.25e-77	GH146,GH43_29,GH43_4,GH51_1,GH51_2	pectin
2dai_CCH258_NODE_6_length_361297_cov_29.848722	PUL0218	52.252	4.84e-73	GH146|GH97,GH43_4,GH51_1,GH51_2|GH43_29	arabinan
2dai_CCH258_NODE_6_length_361297_cov_29.848722	PUL0109	50.811	1.1e-58	GH2	host glycan
2dai_CCH258_NODE_6_length_361297_cov_29.848722	PUL0108	50.811	1.1e-58	GH2,GH3	host glycan
2dai_CCH258_NODE_6_length_361297_cov_29.848722	PUL0110	51.381	3.58e-57	GH2	host glycan
2dai_CCH258_NODE_8_length_349067_cov_27.690067	PUL0106	60.954	0	GH2,GH20|CBM32	host glycan
2dai_CCH258_NODE_8_length_349067_cov_27.690067	PUL0527	77.48	0	GH2,GH3,GH31_4,GH43_12|CBM91,GH5_4,GH9	xyloglucan
2dai_CCH258_NODE_8_length_349067_cov_27.690067	PUL0106	63.007	0	GH2,GH20|CBM32	host glycan
2dai_CCH258_NODE_8_length_349067_cov_27.690067	PUL0527	56.538	0	GH2,GH3,GH31_4,GH43_12|CBM91,GH5_4,GH9	xyloglucan
2dai_CCH258_NODE_8_length_349067_cov_27.690067	PUL0225	71.538	0	GH105|GH154,GH117|GH117,GH16_12,GH16_14,GH16_16,GH2,GH29,GH50,GH86	agarose
2dai_CCH258_NODE_8_length_349067_cov_27.690067	PUL0106	73.876	3.62e-171	GH2,GH20|CBM32	host glycan
2dai_CCH258_NODE_8_length_349067_cov_27.690067	PUL0501	64.879	4.22e-167	GT2,GT4	capsule polysaccharide
2dai_CCH258_NODE_8_length_349067_cov_27.690067	PUL0162	66.852	1.38e-164	GH92,GH99	alpha-mannan
2dai_CCH258_NODE_8_length_349067_cov_27.690067	PUL0198	61.17	1.46e-154	GT2,GT2	O-antigen
2dai_CCH258_NODE_8_length_349067_cov_27.690067	PUL0201	60.326	2.3e-145	GT2	O-antigen
2dai_CCH258_NODE_8_length_349067_cov_27.690067	PUL0388	58.152	2.09e-143	GT4,GT4,GT2	O-antigen
2dai_CCH258_NODE_8_length_349067_cov_27.690067	PUL0301	57.754	8.1e-141	GT32,GT2,GT2	O-antigen
2dai_CCH258_NODE_8_length_349067_cov_27.690067	PUL0450	56.989	1.06e-139	GT52,GT2,GT2	O-antigen
2dai_CCH258_NODE_8_length_349067_cov_27.690067	PUL0515	57.909	9.85e-139	GT0|GT46	capsule polysaccharide
2dai_CCH258_NODE_8_length_349067_cov_27.690067	PUL0491	57.909	9.85e-139	GT46|GT0	capsule polysaccharide
2dai_CCH258_NODE_8_length_349067_cov_27.690067	PUL0389	55.438	1.26e-137	GT4,GT4,GT2	O-antigen
2dai_CCH258_NODE_8_length_349067_cov_27.690067	PUL0527	55.319	2.62e-137	GH2,GH3,GH31_4,GH43_12|CBM91,GH5_4,GH9	xyloglucan
2dai_CCH258_NODE_8_length_349067_cov_27.690067	PUL0522	54.96	1.78e-134	GT2,GT4,GT2,GT32,GT2,GT2	capsule polysaccharide
2dai_CCH258_NODE_8_length_349067_cov_27.690067	PUL0105	60	6.57e-133	CBM67|GH78,CBM93|GH33,GH115,GH3,GH97	host glycan
2dai_CCH258_NODE_8_length_349067_cov_27.690067	PUL0104	60	6.57e-133	CBM67|GH78,CBM93|GH33	host glycan
2dai_CCH258_NODE_8_length_349067_cov_27.690067	PUL0101	60.405	3.43e-132	CBM67|GH78,GH115,GH3,GH97	host glycan
2dai_CCH258_NODE_8_length_349067_cov_27.690067	PUL0489	54.856	2.24e-129	GT4	capsule polysaccharide
2dai_CCH258_NODE_8_length_349067_cov_27.690067	PUL0106	65.359	2.83e-128	GH2,GH20|CBM32	host glycan
2dai_CCH258_NODE_8_length_349067_cov_27.690067	PUL0101	54.627	1.47e-118	CBM67|GH78,GH115,GH3,GH97	host glycan
2dai_CCH258_NODE_8_length_349067_cov_27.690067	PUL0338	51.662	2.43e-118	GH158,GH16_3,GH3,GH97,GT2	xylan
2dai_CCH258_NODE_8_length_349067_cov_27.690067	PUL0338	50.777	8.6e-100	GH158,GH16_3,GH3,GH97,GT2	xylan
2dai_CCH258_NODE_8_length_349067_cov_27.690067	PUL0337	51.662	2.43e-118	GH158,GH16_3,GH3,GT2	xylan
2dai_CCH258_NODE_8_length_349067_cov_27.690067	PUL0337	50.777	8.6e-100	GH158,GH16_3,GH3,GT2	xylan
2dai_CCH258_NODE_8_length_349067_cov_27.690067	PUL0336	51.662	2.43e-118	GH158,GH16_3,GH3,GT2	xylan
2dai_CCH258_NODE_8_length_349067_cov_27.690067	PUL0336	50.777	8.6e-100	GH158,GH16_3,GH3,GT2	xylan
2dai_CCH258_NODE_8_length_349067_cov_27.690067	PUL0105	54.03	5.33e-117	CBM67|GH78,CBM93|GH33,GH115,GH3,GH97	host glycan
2dai_CCH258_NODE_8_length_349067_cov_27.690067	PUL0104	54.03	5.33e-117	CBM67|GH78,CBM93|GH33	host glycan
2dai_CCH258_NODE_8_length_349067_cov_27.690067	PUL0103	54.03	5.33e-117	CBM67|GH78,CBM93|GH33	host glycan
2dai_CCH258_NODE_8_length_349067_cov_27.690067	PUL0106	64.286	1.43e-105	GH2,GH20|CBM32	host glycan
2dai_CCH258_NODE_8_length_349067_cov_27.690067	PUL0103	58.478	6.49e-104	CBM67|GH78,CBM93|GH33	host glycan
2dai_CCH258_NODE_8_length_349067_cov_27.690067	PUL0106	52.778	4.07e-99	GH2,GH20|CBM32	host glycan
2dai_CCH258_NODE_8_length_349067_cov_27.690067	PUL0190	51.911	1.69e-97	GH146,GH43_29,GH43_4,GH51_1,GH51_2	pectin
2dai_CCH258_NODE_8_length_349067_cov_27.690067	PUL0095	65.158	3.53e-91	CBM93|GH33,CE3|CE20,GH2,GH20,GH27	host glycan
2dai_CCH258_NODE_8_length_349067_cov_27.690067	PUL0094	65.158	3.53e-91	CBM93|GH33,CE3|CE20,GH171,GH2,GH20,GH27	host glycan
2dai_CCH258_NODE_8_length_349067_cov_27.690067	PUL0378	50.814	6.49e-87	GH92,CBM32|GH38,GT32,GT32,GH130,GH125,GH76,GH92,GH76	alpha-mannan
2dai_CCH258_NODE_8_length_349067_cov_27.690067	PUL0163	50.814	6.49e-87	GH125,GH130_3,GH38|CBM32,GH76,GH92,GT32	alpha-mannan
2dai_CCH258_NODE_8_length_349067_cov_27.690067	PUL0557	50.974	7.34e-86	GH97,GH67,GH76,GH92,GH76,GH125	alpha-mannan
2dai_CCH258_NODE_8_length_349067_cov_27.690067	PUL0375	50.974	7.34e-86	GH97,GH67,GH76,GH92,GH76,GH125	alpha-mannan
2dai_CCH258_NODE_8_length_349067_cov_27.690067	PUL0161	50.974	7.34e-86	GH125,GH67,GH76,GH92,GH97	alpha-mannan
2dai_CCH258_NODE_8_length_349067_cov_27.690067	PUL0525	60	1.16e-84	GT0|GT94,GT4,GT4,GT2	O-glycan
2dai_CCH258_NODE_8_length_349067_cov_27.690067	PUL0512	60	1.16e-84	GT4,GT0|GT94,GT4,GT4,GT2	O-glycan
2dai_CCH258_NODE_8_length_349067_cov_27.690067	PUL0500	60	1.16e-84	GT4,GT0|GT94,GT4,GT4,GT2	O-glycan
2dai_CCH258_NODE_8_length_349067_cov_27.690067	PUL0106	59.091	4.72e-64	GH2,GH20|CBM32	host glycan
2dai_CCH258_NODE_8_length_349067_cov_27.690067	PUL0106	69.565	2.24e-60	GH2,GH20|CBM32	host glycan
2dai_CCH258_NODE_8_length_349067_cov_27.690067	PUL0468	64.085	2.2e-59	GH109,GH177,GH43_26,GH76	host glycan
2dai_CCH258_NODE_8_length_349067_cov_27.690067	PUL0106	77.358	7.99e-49	GH2,GH20|CBM32	host glycan
2dai_CCH258_NODE_8_length_349067_cov_27.690067	PUL0133	57.664	3.25e-48	GT2,GT2	exopolysaccharide
2dai_CCH258_NODE_8_length_349067_cov_27.690067	PUL0522	58.915	9.47e-46	GT2,GT4,GT2,GT32,GT2,GT2	capsule polysaccharide
2dai_CCH258_NODE_8_length_349067_cov_27.690067	PUL0133	51.899	1.44e-45	GT2,GT2	exopolysaccharide
2dai_CCH258_NODE_8_length_349067_cov_27.690067	PUL0527	50.685	1.67e-45	GH2,GH3,GH31_4,GH43_12|CBM91,GH5_4,GH9	xyloglucan
2dai_CCH258_NODE_8_length_349067_cov_27.690067	PUL0468	55.479	2.78e-45	GH109,GH177,GH43_26,GH76	host glycan
2dai_CCH258_NODE_8_length_349067_cov_27.690067	PUL0489	60.833	5.73e-44	GT4	capsule polysaccharide
2dai_CCH258_NODE_8_length_349067_cov_27.690067	PUL0070	61.017	6.41e-40	GT52,GT0|GT14,GT2,GT25,GT4,CE4	capsule polysaccharide
2dai_CCH258_NODE_8_length_349067_cov_27.690067	PUL0070	50	4.28e-32	GT52,GT0|GT14,GT2,GT25,GT4,CE4	capsule polysaccharide
2dai_CCH258_NODE_8_length_349067_cov_27.690067	PUL0060	61.017	6.41e-40	GT2,GT2,GT4,GT2	capsule polysaccharide
2dai_CCH258_NODE_8_length_349067_cov_27.690067	PUL0060	50	4.28e-32	GT2,GT2,GT4,GT2	capsule polysaccharide
2dai_CCH258_NODE_8_length_349067_cov_27.690067	PUL0061	63.025	2.01e-39	GT2,GT2,GT4,GT2,GT4,CE4	capsule polysaccharide
2dai_CCH258_NODE_8_length_349067_cov_27.690067	PUL0071	60.169	2.24e-39	GT0|GT14,GT2,GT25,GT4,CE4	capsule polysaccharide
2dai_CCH258_NODE_8_length_349067_cov_27.690067	PUL0062	63.025	2.39e-39	GT2,GT2,GT4,GT2	capsule polysaccharide
2dai_CCH258_NODE_8_length_349067_cov_27.690067	PUL0060	63.025	2.39e-39	GT2,GT2,GT4,GT2	capsule polysaccharide
2dai_CCH258_NODE_8_length_349067_cov_27.690067	PUL0070	63.025	2.53e-39	GT52,GT0|GT14,GT2,GT25,GT4,CE4	capsule polysaccharide
2dai_CCH258_NODE_8_length_349067_cov_27.690067	PUL0073	63.025	3.04e-39	GT2	capsule polysaccharide
2dai_CCH258_NODE_8_length_349067_cov_27.690067	PUL0069	63.025	3.04e-39	GT0,GT2	capsule polysaccharide
2dai_CCH258_NODE_8_length_349067_cov_27.690067	PUL0071	63.025	3.48e-39	GT0|GT14,GT2,GT25,GT4,CE4	capsule polysaccharide
2dai_CCH258_NODE_8_length_349067_cov_27.690067	PUL0072	63.025	4.3e-39	GT2,GT0	capsule polysaccharide
2dai_CCH258_NODE_8_length_349067_cov_27.690067	PUL0515	54.688	8.21e-38	GT0|GT46	capsule polysaccharide
2dai_CCH258_NODE_8_length_349067_cov_27.690067	PUL0491	54.688	8.21e-38	GT46|GT0	capsule polysaccharide
2dai_CCH258_NODE_8_length_349067_cov_27.690067	PUL0515	51.538	1.28e-36	GT0|GT46	capsule polysaccharide
2dai_CCH258_NODE_8_length_349067_cov_27.690067	PUL0491	51.538	1.28e-36	GT46|GT0	capsule polysaccharide
2dai_CCH258_NODE_8_length_349067_cov_27.690067	PUL0522	53.543	2.72e-36	GT2,GT4,GT2,GT32,GT2,GT2	capsule polysaccharide
2dai_CCH258_NODE_8_length_349067_cov_27.690067	PUL0346	55.906	3.43e-35	GH10,GH16_3,GH43_1,GH43_12|CBM91,GH43_29	xylan
2dai_CCH258_NODE_8_length_349067_cov_27.690067	PUL0343	56.044	3.85e-25	GH5_2	beta-glucan
2dai_CCH258_NODE_8_length_349067_cov_27.690067	PUL0341	56.044	3.85e-25	GH32,GH5_2,GH91	beta-glucan
2dai_CCH258_NODE_8_length_349067_cov_27.690067	PUL0105	52.252	1.05e-23	CBM67|GH78,CBM93|GH33,GH115,GH3,GH97	host glycan
2dai_CCH258_NODE_8_length_349067_cov_27.690067	PUL0104	52.252	1.05e-23	CBM67|GH78,CBM93|GH33	host glycan
2dai_CCH258_NODE_8_length_349067_cov_27.690067	PUL0103	52.252	1.05e-23	CBM67|GH78,CBM93|GH33	host glycan
2dai_CCH258_NODE_8_length_349067_cov_27.690067	PUL0102	52.252	1.05e-23	CBM67|GH78,CBM93|GH33,CE20,CE3,GH20,GH29	host glycan
2dai_CCH258_NODE_8_length_349067_cov_27.690067	PUL0036	56.522	1.74e-15	PL12|PL0,GT4	emulsan
2dai_CCH258_NODE_9_length_304785_cov_35.481757	PUL0527	63.8	0	GH2,GH3,GH31_4,GH43_12|CBM91,GH5_4,GH9	xyloglucan
2dai_CCH258_NODE_9_length_304785_cov_35.481757	PUL0063	63.8	0	GH2,GH3,GH31_4,GH43_12|CBM91,GH5_4,GH9	xyloglucan
2dai_CCH258_NODE_9_length_304785_cov_35.481757	PUL0093	72.7	0	CE20,CE9,GH2,GH20,GH92	host glycan
2dai_CCH258_NODE_9_length_304785_cov_35.481757	PUL0528	58.191	0	GH16_3,GH3	beta-glucan
2dai_CCH258_NODE_9_length_304785_cov_35.481757	PUL0308	58.191	0	GH16,GH3	beta-glucan
2dai_CCH258_NODE_9_length_304785_cov_35.481757	PUL0170	58.191	0	GH3,GH16,GH3	beta-glucan
2dai_CCH258_NODE_9_length_304785_cov_35.481757	PUL0125	58.191	0	GH16,GH3	beta-glucan
2dai_CCH258_NODE_9_length_304785_cov_35.481757	PUL0267	52.017	0	CBM48|GH13_9,GH13_39,GT35,GT5	glycogen
2dai_CCH258_NODE_9_length_304785_cov_35.481757	PUL0180	69.6	0	GH29,GH36	galactomannan
2dai_CCH258_NODE_9_length_304785_cov_35.481757	PUL0537	51.397	0	GH157,GH3	beta-glucan
2dai_CCH258_NODE_9_length_304785_cov_35.481757	PUL0467	73.099	0	GH18,GH2,GH20,GH29|CBM32	host glycan
2dai_CCH258_NODE_9_length_304785_cov_35.481757	PUL0345	70.962	0	CE1,CE20|CE20,CE6|GH95,GH10,GH10|GH43_12|CBM91,GH115,GH35,GH43_1,GH5_21,GH67,GH8	xylan
2dai_CCH258_NODE_9_length_304785_cov_35.481757	PUL0344	51.42	0	GH18,GH18|GH18,GH20	chitin
2dai_CCH258_NODE_9_length_304785_cov_35.481757	PUL0487	51.42	0	GH18,GH20,GH18	chitin
2dai_CCH258_NODE_9_length_304785_cov_35.481757	PUL0267	52.717	0	CBM48|GH13_9,GH13_39,GT35,GT5	glycogen
2dai_CCH258_NODE_9_length_304785_cov_35.481757	PUL0476	51.104	0	GH2,GH29|CBM32|CBM32,GH43_18,GH43_26,GH43_31,GH5_13	pectin
2dai_CCH258_NODE_9_length_304785_cov_35.481757	PUL0338	74.885	0	GH158,GH16_3,GH3,GH97,GT2	xylan
2dai_CCH258_NODE_9_length_304785_cov_35.481757	PUL0336	74.885	0	GH158,GH16_3,GH3,GT2	xylan
2dai_CCH258_NODE_9_length_304785_cov_35.481757	PUL0335	74.885	0	GH13_46,GH158,GH16_3,GH3,GH97	xylan
2dai_CCH258_NODE_9_length_304785_cov_35.481757	PUL0339	74.253	0	GH16_3,GH20,GH3,GH97	xylan
2dai_CCH258_NODE_9_length_304785_cov_35.481757	PUL0049	72.379	0	CE20,GH16_3,GH26,GH43_17	beta-glucan
2dai_CCH258_NODE_9_length_304785_cov_35.481757	PUL0521	75.397	0	GT2,GT4	capsule polysaccharide
2dai_CCH258_NODE_9_length_304785_cov_35.481757	PUL0337	74.083	0	GH158,GH16_3,GH3,GT2	xylan
2dai_CCH258_NODE_9_length_304785_cov_35.481757	PUL0384	53.939	9.23e-174	GH88,PL12_2,PL15_2	glycosaminoglycan
2dai_CCH258_NODE_9_length_304785_cov_35.481757	PUL0467	54.599	7.85e-169	GH18,GH2,GH20,GH29|CBM32	host glycan
2dai_CCH258_NODE_9_length_304785_cov_35.481757	PUL0180	57.399	1.4e-167	GH29,GH36	galactomannan
2dai_CCH258_NODE_9_length_304785_cov_35.481757	PUL0433	53.067	1.12e-122	GT2	O-antigen
2dai_CCH258_NODE_9_length_304785_cov_35.481757	PUL0057	53.067	5.49e-122	GT4,GT4	O-antigen
2dai_CCH258_NODE_9_length_304785_cov_35.481757	PUL0462	52.8	2.27e-121	GT0,GT4,GT2	O-antigen
2dai_CCH258_NODE_9_length_304785_cov_35.481757	PUL0059	53.067	2.38e-121	GT2	O-antigen
2dai_CCH258_NODE_9_length_304785_cov_35.481757	PUL0448	53.067	1.14e-120	GT4	O-antigen
2dai_CCH258_NODE_9_length_304785_cov_35.481757	PUL0075	51.058	1.72e-118	GT2,GT4,GT2	capsule polysaccharide
2dai_CCH258_NODE_9_length_304785_cov_35.481757	PUL0184	51.467	5.13e-118	GT4	O-antigen
2dai_CCH258_NODE_9_length_304785_cov_35.481757	PUL0333	69.206	9.71e-118	GH30,GH31_3,GH9	beta-glucan
2dai_CCH258_NODE_9_length_304785_cov_35.481757	PUL0172	53.406	8.77e-115	GT2,GT2	O-antigen
2dai_CCH258_NODE_9_length_304785_cov_35.481757	PUL0080	50.398	9.62e-109	CE4,GT4,GT2	capsule polysaccharide,outer core capsule polysaccharide
2dai_CCH258_NODE_9_length_304785_cov_35.481757	PUL0077	50.398	9.62e-109	GT4,CE4	capsule polysaccharide,outer core capsule polysaccharide
2dai_CCH258_NODE_9_length_304785_cov_35.481757	PUL0061	50.398	9.62e-109	GT2,GT2,GT4,GT2,GT4,CE4	capsule polysaccharide
2dai_CCH258_NODE_9_length_304785_cov_35.481757	PUL0432	53.398	4.63e-100	GT4,GT2	O-antigen
2dai_CCH258_NODE_9_length_304785_cov_35.481757	PUL0105	62.416	2.26e-96	CBM67|GH78,CBM93|GH33,GH115,GH3,GH97	host glycan
2dai_CCH258_NODE_9_length_304785_cov_35.481757	PUL0104	62.416	2.26e-96	CBM67|GH78,CBM93|GH33	host glycan
2dai_CCH258_NODE_9_length_304785_cov_35.481757	PUL0103	62.416	2.26e-96	CBM67|GH78,CBM93|GH33	host glycan
2dai_CCH258_NODE_9_length_304785_cov_35.481757	PUL0101	62.416	2.26e-96	CBM67|GH78,GH115,GH3,GH97	host glycan
2dai_CCH258_NODE_9_length_304785_cov_35.481757	PUL0074	50.746	3.32e-79	GT2,GT4	capsule polysaccharide
2dai_CCH258_NODE_9_length_304785_cov_35.481757	PUL0047	51.394	1.74e-64	GT4,GT4	O-antigen
2dai_CCH258_NODE_9_length_304785_cov_35.481757	PUL0047	53.333	4.19e-61	GT4,GT4	O-antigen
2dai_CCH258_NODE_9_length_304785_cov_35.481757	PUL0177	52.821	3.53e-60	GT4	O-antigen
2dai_CCH258_NODE_9_length_304785_cov_35.481757	PUL0182	52.308	5.03e-55	GT2	O-antigen
2dai_CCH258_NODE_9_length_304785_cov_35.481757	PUL0201	52.821	6.96e-55	GT2	O-antigen
2dai_CCH258_NODE_9_length_304785_cov_35.481757	PUL0431	52.308	1.61e-54	GT26	O-antigen
2dai_CCH258_NODE_9_length_304785_cov_35.481757	PUL0046	52.308	5.05e-54	GT2	O-antigen
2dai_CCH258_NODE_9_length_304785_cov_35.481757	PUL0173	51.282	1.51e-53	GT4,GT4,GT2	O-antigen
2dai_CCH258_NODE_9_length_304785_cov_35.481757	PUL0339	87.356	4.76e-43	GH16_3,GH20,GH3,GH97	xylan
2dai_CCH258_NODE_9_length_304785_cov_35.481757	PUL0560	67.442	7.5e-29	GH35,GH43_24,PL27	arabinogalactan
2dai_CCH258_NODE_9_length_304785_cov_35.481757	PUL0074	56.338	4.35e-22	GT2,GT4	capsule polysaccharide
2dai_CCH258_NODE_9_length_304785_cov_35.481757	PUL0047	54.762	8.69e-20	GT4,GT4	O-antigen
2dai_CCH258_NODE_15_length_237825_cov_37.134158	PUL0426	72.812	0	GH18,GH92	mucin
2dai_CCH258_NODE_15_length_237825_cov_37.134158	PUL0380	71.523	0	GH18,GH92	mucin
2dai_CCH258_NODE_15_length_237825_cov_37.134158	PUL0353	71.523	0	GH0,GH92,GH92	arabinan,xylan,levan,pectin,rhamnogalacturonan
2dai_CCH258_NODE_15_length_237825_cov_37.134158	PUL0471	68.338	0	CBM32,GH92	mucin
2dai_CCH258_NODE_15_length_237825_cov_37.134158	PUL0378	67.374	0	GH92,CBM32|GH38,GT32,GT32,GH130,GH125,GH76,GH92,GH76	alpha-mannan
2dai_CCH258_NODE_15_length_237825_cov_37.134158	PUL0163	67.374	0	GH125,GH130_3,GH38|CBM32,GH76,GH92,GT32	alpha-mannan
2dai_CCH258_NODE_15_length_237825_cov_37.134158	PUL0557	66.27	0	GH97,GH67,GH76,GH92,GH76,GH125	alpha-mannan
2dai_CCH258_NODE_15_length_237825_cov_37.134158	PUL0375	66.27	0	GH97,GH67,GH76,GH92,GH76,GH125	alpha-mannan
2dai_CCH258_NODE_15_length_237825_cov_37.134158	PUL0161	66.27	0	GH125,GH67,GH76,GH92,GH97	alpha-mannan
2dai_CCH258_NODE_15_length_237825_cov_37.134158	PUL0478	64.737	0	GH125,GH2,GH92	alpha-mannan
2dai_CCH258_NODE_15_length_237825_cov_37.134158	PUL0544	50.749	0	GH2	ribose
2dai_CCH258_NODE_15_length_237825_cov_37.134158	PUL0239	66.667	0	CE20,CE7,GH130_1,GH26,GH26|GH5_4,GH3,GH36,GH5_7	cellulose
2dai_CCH258_NODE_15_length_237825_cov_37.134158	PUL0160	63.117	0	AA3,CBM32,GH125,GH2,GH43_34,GH76,GH92	alpha-mannan
2dai_CCH258_NODE_15_length_237825_cov_37.134158	PUL0534	51.364	0	GH13_10,GH133,GH147,GH2,GH53	pectin
2dai_CCH258_NODE_15_length_237825_cov_37.134158	PUL0469	52.216	0	GH97	starch
2dai_CCH258_NODE_15_length_237825_cov_37.134158	PUL0421	50	0	GH13_10,GH13_46,GH97	starch
2dai_CCH258_NODE_15_length_237825_cov_37.134158	PUL0204	52.216	0	GH13_36,GH13_46,GH97	starch
2dai_CCH258_NODE_15_length_237825_cov_37.134158	PUL0565	61.885	0	GH130_1,GH26,GH36	galactomannan
2dai_CCH258_NODE_15_length_237825_cov_37.134158	PUL0178	61.885	0	GH130_1,GH26,GH36	galactomannan
2dai_CCH258_NODE_15_length_237825_cov_37.134158	PUL0167	61.885	0	GH130_1,GH26,GH36	beta-mannan
2dai_CCH258_NODE_15_length_237825_cov_37.134158	PUL0587	69.508	0	GH32	fructan
2dai_CCH258_NODE_15_length_237825_cov_37.134158	PUL0105	60.198	0	CBM67|GH78,CBM93|GH33,GH115,GH3,GH97	host glycan
2dai_CCH258_NODE_15_length_237825_cov_37.134158	PUL0104	60.198	0	CBM67|GH78,CBM93|GH33	host glycan
2dai_CCH258_NODE_15_length_237825_cov_37.134158	PUL0103	60.198	0	CBM67|GH78,CBM93|GH33	host glycan
2dai_CCH258_NODE_15_length_237825_cov_37.134158	PUL0101	60.057	0	CBM67|GH78,GH115,GH3,GH97	host glycan
2dai_CCH258_NODE_15_length_237825_cov_37.134158	PUL0178	67.305	0	GH130_1,GH26,GH36	galactomannan
2dai_CCH258_NODE_15_length_237825_cov_37.134158	PUL0243	53.576	0	GH36,GH5_38,GH94	cellulose
2dai_CCH258_NODE_15_length_237825_cov_37.134158	PUL0203	59.901	0	GH32,GH32,GH32	exopolysaccharide
2dai_CCH258_NODE_15_length_237825_cov_37.134158	PUL0008	59.901	0	GH32	fructan
2dai_CCH258_NODE_15_length_237825_cov_37.134158	PUL0302	60.19	0	GH146,GH43_29,GH43_4,GH51_1,GH51_2	arabinan
2dai_CCH258_NODE_15_length_237825_cov_37.134158	PUL0228	60.19	0	GH43|GH43_4,GH43_4,GH51,GH43_29	arabinan
2dai_CCH258_NODE_15_length_237825_cov_37.134158	PUL0425	59.638	0	GH32,GH91	fructan
2dai_CCH258_NODE_15_length_237825_cov_37.134158	PUL0190	58.879	0	GH146,GH43_29,GH43_4,GH51_1,GH51_2	pectin
2dai_CCH258_NODE_15_length_237825_cov_37.134158	PUL0218	60.222	0	GH146|GH97,GH43_4,GH51_1,GH51_2|GH43_29	arabinan
2dai_CCH258_NODE_15_length_237825_cov_37.134158	PUL0532	59.494	0	GH146,GH43_4,GH51_1,GH51_2	arabinan
2dai_CCH258_NODE_15_length_237825_cov_37.134158	PUL0239	64.609	0	CE20,CE7,GH130_1,GH26,GH26|GH5_4,GH3,GH36,GH5_7	cellulose
2dai_CCH258_NODE_15_length_237825_cov_37.134158	PUL0587	78.646	0	GH32	fructan
2dai_CCH258_NODE_15_length_237825_cov_37.134158	PUL0587	78.161	1.69e-169	GH32	fructan
2dai_CCH258_NODE_15_length_237825_cov_37.134158	PUL0587	77.778	7.04e-29	GH32	fructan
2dai_CCH258_NODE_15_length_237825_cov_37.134158	PUL0355	56.102	0	GH30_4|GH30,GH18	lactose,host glycan
2dai_CCH258_NODE_15_length_237825_cov_37.134158	PUL0105	66.507	0	CBM67|GH78,CBM93|GH33,GH115,GH3,GH97	host glycan
2dai_CCH258_NODE_15_length_237825_cov_37.134158	PUL0104	66.91	0	CBM67|GH78,CBM93|GH33	host glycan
2dai_CCH258_NODE_15_length_237825_cov_37.134158	PUL0101	66.91	0	CBM67|GH78,GH115,GH3,GH97	host glycan
2dai_CCH258_NODE_15_length_237825_cov_37.134158	PUL0406	50.322	5.5e-176	GH16_3,GH18,GH3	beta-glucan
2dai_CCH258_NODE_15_length_237825_cov_37.134158	PUL0546	53.831	2.54e-174	CBM13,CBM32,GH2,GH30_4,GH51_2	arabinogalactan
2dai_CCH258_NODE_15_length_237825_cov_37.134158	PUL0425	70.235	2.76e-168	GH32,GH91	fructan
2dai_CCH258_NODE_15_length_237825_cov_37.134158	PUL0425	69.164	3.07e-147	GH32,GH91	fructan
2dai_CCH258_NODE_15_length_237825_cov_37.134158	PUL0425	87.5	1.58e-27	GH32,GH91	fructan
2dai_CCH258_NODE_15_length_237825_cov_37.134158	PUL0008	69.171	1.2e-165	GH32	fructan
2dai_CCH258_NODE_15_length_237825_cov_37.134158	PUL0008	68.966	1.47e-145	GH32	fructan
2dai_CCH258_NODE_15_length_237825_cov_37.134158	PUL0008	85.938	3.17e-27	GH32	fructan
2dai_CCH258_NODE_15_length_237825_cov_37.134158	PUL0205	50.246	1.4e-49	GH31,GH31_14,GH66	dextran
2dai_CCH258_NODE_15_length_237825_cov_37.134158	PUL0587	79.181	1.01e-158	GH32	fructan
2dai_CCH258_NODE_15_length_237825_cov_37.134158	PUL0587	75	5.33e-152	GH32	fructan
2dai_CCH258_NODE_15_length_237825_cov_37.134158	PUL0241	62.434	2.21e-157	GH36,GH5_4	cellulose
2dai_CCH258_NODE_15_length_237825_cov_37.134158	PUL0178	70.717	2.06e-156	GH130_1,GH26,GH36	galactomannan
2dai_CCH258_NODE_15_length_237825_cov_37.134158	PUL0525	55.663	8.97e-155	GT0|GT94,GT4,GT4,GT2	O-glycan
2dai_CCH258_NODE_15_length_237825_cov_37.134158	PUL0500	55.422	4.58e-154	GT4,GT0|GT94,GT4,GT4,GT2	O-glycan
2dai_CCH258_NODE_15_length_237825_cov_37.134158	PUL0512	55.181	1.12e-153	GT4,GT0|GT94,GT4,GT4,GT2	O-glycan
2dai_CCH258_NODE_15_length_237825_cov_37.134158	PUL0241	69.767	1.48e-142	GH36,GH5_4	cellulose
2dai_CCH258_NODE_15_length_237825_cov_37.134158	PUL0008	71.769	1.53e-140	GH32	fructan
2dai_CCH258_NODE_15_length_237825_cov_37.134158	PUL0008	68.707	2.56e-137	GH32	fructan
2dai_CCH258_NODE_15_length_237825_cov_37.134158	PUL0425	68.707	2.2e-138	GH32,GH91	fructan
2dai_CCH258_NODE_15_length_237825_cov_37.134158	PUL0425	69.388	4.95e-137	GH32,GH91	fructan
2dai_CCH258_NODE_15_length_237825_cov_37.134158	PUL0563	53.731	3.27e-12	GH105,GH127,GH154,GH16_3|GH43_24,GH43_24,GH43_34,PL42	arabinogalactan
2dai_CCH258_NODE_15_length_237825_cov_37.134158	PUL0166	54.118	1.15e-115	GH13_10	starch
2dai_CCH258_NODE_15_length_237825_cov_37.134158	PUL0535	50	2.23e-12	CBM32,GH16_3,GH43_24|GH16_3	arabinogalactan
2dai_CCH258_NODE_15_length_237825_cov_37.134158	PUL0514	52.616	5.19e-113	GT11,GT2,GT2,GT4	capsule polysaccharide
2dai_CCH258_NODE_15_length_237825_cov_37.134158	PUL0502	52.616	5.19e-113	GT11,GT2,GT2,GT4	capsule polysaccharide
2dai_CCH258_NODE_15_length_237825_cov_37.134158	PUL0350	53.043	3.37e-112	GT4,GT2,GT4,GT2	capsule polysaccharide
2dai_CCH258_NODE_15_length_237825_cov_37.134158	PUL0257	53.043	3.37e-112	GT4,GT2,GT4,GT2	capsule polysaccharide
2dai_CCH258_NODE_15_length_237825_cov_37.134158	PUL0516	53.179	4.82e-112	GT4,GT4,GT2,GT4	capsule polysaccharide
2dai_CCH258_NODE_15_length_237825_cov_37.134158	PUL0254	50.575	1.75e-99	GT4,GT4	capsule polysaccharide
2dai_CCH258_NODE_15_length_237825_cov_37.134158	PUL0184	50.144	1.75e-95	GT4	O-antigen
2dai_CCH258_NODE_15_length_237825_cov_37.134158	PUL0494	50.286	3.65e-95	GT4,GT4,GT4	capsule polysaccharide
2dai_CCH258_NODE_15_length_237825_cov_37.134158	PUL0008	55.446	3.42e-28	GH32	fructan
2dai_CCH258_NODE_15_length_237825_cov_37.134158	PUL0500	50.192	4.99e-74	GT4,GT0|GT94,GT4,GT4,GT2	O-glycan
2dai_CCH258_NODE_15_length_237825_cov_37.134158	PUL0382	51.042	4.89e-72	CBM32,GH109,GH2	mucin
2dai_CCH258_NODE_15_length_237825_cov_37.134158	PUL0093	50.794	1.65e-11	CE20,CE9,GH2,GH20,GH92	host glycan
2dai_CCH258_NODE_15_length_237825_cov_37.134158	PUL0333	65.693	4.27e-49	GH30,GH31_3,GH9	beta-glucan
2dai_CCH258_NODE_20_length_219327_cov_39.253581	PUL0377	56.268	0	GH2,GH88,PL29,PL8_2	glycosaminoglycan
2dai_CCH258_NODE_20_length_219327_cov_39.253581	PUL0145	56.268	0	PL8|PL8_2,PL29,GH2,GH88,PL8_2	glycosaminoglycan,chondroitin sulfate
2dai_CCH258_NODE_20_length_219327_cov_39.253581	PUL0544	54.261	0	GH2	ribose
2dai_CCH258_NODE_20_length_219327_cov_39.253581	PUL0562	71.028	0	CBM32|GH43_34,GH43_10,GH97,GH29	host glycan,rhamnogalacturonan
2dai_CCH258_NODE_20_length_219327_cov_39.253581	PUL0559	71.028	0	GH29,GH43_10|CBM91,GH43_34|CBM32,GH97	pectin
2dai_CCH258_NODE_20_length_219327_cov_39.253581	PUL0359	71.028	0	GH43_10,GH97,GH29	lactose,host glycan
2dai_CCH258_NODE_20_length_219327_cov_39.253581	PUL0345	70.962	0	CE1,CE20|CE20,CE6|GH95,GH10,GH10|GH43_12|CBM91,GH115,GH35,GH43_1,GH5_21,GH67,GH8	xylan
2dai_CCH258_NODE_20_length_219327_cov_39.253581	PUL0181	61.878	1.13e-146	GT4,GT2	O-antigen
2dai_CCH258_NODE_20_length_219327_cov_39.253581	PUL0250	62.155	3.18e-144	GT4,GT4,PL12|PL0,GT4	capsule polysaccharide
2dai_CCH258_NODE_20_length_219327_cov_39.253581	PUL0038	51.639	6.29e-144	GH36,GH42	melibiose
2dai_CCH258_NODE_20_length_219327_cov_39.253581	PUL0173	61.496	1.51e-143	GT4,GT4,GT2	O-antigen
2dai_CCH258_NODE_20_length_219327_cov_39.253581	PUL0431	61.389	2.65e-143	GT26	O-antigen
2dai_CCH258_NODE_20_length_219327_cov_39.253581	PUL0202	60.274	2.78e-141	GT4,GT2	O-antigen
2dai_CCH258_NODE_20_length_219327_cov_39.253581	PUL0523	56.857	4.71e-138	GT4,GT4,GT4,GT26	capsule polysaccharide
2dai_CCH258_NODE_20_length_219327_cov_39.253581	PUL0510	56.857	6.42e-138	GT2,GT2,GT2,GT2,GT4,GT4,GT26	capsule polysaccharide
2dai_CCH258_NODE_20_length_219327_cov_39.253581	PUL0448	60.833	1.31e-137	GT4	O-antigen
2dai_CCH258_NODE_20_length_219327_cov_39.253581	PUL0498	56.571	3.19e-137	GT2,GT4,GT11,GT4,GT4,GT4,GT26	capsule polysaccharide
2dai_CCH258_NODE_20_length_219327_cov_39.253581	PUL0130	54.885	1.05e-118	GT4,GT4	O-antigen
2dai_CCH258_NODE_20_length_219327_cov_39.253581	PUL0131	53.89	1.04e-116	GT4,GT4,GT4	O-antigen
2dai_CCH258_NODE_20_length_219327_cov_39.253581	PUL0346	58.3	1.02e-82	GH10,GH16_3,GH43_1,GH43_12|CBM91,GH43_29	xylan
2dai_CCH258_NODE_20_length_219327_cov_39.253581	PUL0049	59.563	6.75e-65	CE20,GH16_3,GH26,GH43_17	beta-glucan
2dai_CCH258_NODE_20_length_219327_cov_39.253581	PUL0559	55.238	5.61e-34	GH29,GH43_10|CBM91,GH43_34|CBM32,GH97	pectin
2dai_CCH258_NODE_20_length_219327_cov_39.253581	PUL0049	66.667	4.17e-32	CE20,GH16_3,GH26,GH43_17	beta-glucan
2dai_CCH258_NODE_22_length_211056_cov_33.215186	PUL0528	76.222	0	GH16_3,GH3	beta-glucan
2dai_CCH258_NODE_22_length_211056_cov_33.215186	PUL0308	76.222	0	GH16,GH3	beta-glucan
2dai_CCH258_NODE_22_length_211056_cov_33.215186	PUL0170	76.222	0	GH3,GH16,GH3	beta-glucan
2dai_CCH258_NODE_22_length_211056_cov_33.215186	PUL0125	76.222	0	GH16,GH3	beta-glucan
2dai_CCH258_NODE_22_length_211056_cov_33.215186	PUL0241	64.457	0	GH36,GH5_4	cellulose
2dai_CCH258_NODE_22_length_211056_cov_33.215186	PUL0243	62.959	0	GH36,GH5_38,GH94	cellulose
2dai_CCH258_NODE_22_length_211056_cov_33.215186	PUL0528	77.661	0	GH16_3,GH3	beta-glucan
2dai_CCH258_NODE_22_length_211056_cov_33.215186	PUL0308	77.661	0	GH16,GH3	beta-glucan
2dai_CCH258_NODE_22_length_211056_cov_33.215186	PUL0170	77.661	0	GH3,GH16,GH3	beta-glucan
2dai_CCH258_NODE_22_length_211056_cov_33.215186	PUL0125	77.661	0	GH16,GH3	beta-glucan
2dai_CCH258_NODE_22_length_211056_cov_33.215186	PUL0527	60.691	0	GH2,GH3,GH31_4,GH43_12|CBM91,GH5_4,GH9	xyloglucan
2dai_CCH258_NODE_22_length_211056_cov_33.215186	PUL0063	60.691	0	GH2,GH3,GH31_4,GH43_12|CBM91,GH5_4,GH9	xyloglucan
2dai_CCH258_NODE_22_length_211056_cov_33.215186	PUL0528	71.818	0	GH16_3,GH3	beta-glucan
2dai_CCH258_NODE_22_length_211056_cov_33.215186	PUL0308	71.818	0	GH16,GH3	beta-glucan
2dai_CCH258_NODE_22_length_211056_cov_33.215186	PUL0170	71.818	0	GH3,GH16,GH3	beta-glucan
2dai_CCH258_NODE_22_length_211056_cov_33.215186	PUL0125	71.818	0	GH16,GH3	beta-glucan
2dai_CCH258_NODE_22_length_211056_cov_33.215186	PUL0537	54.429	0	GH157,GH3	beta-glucan
2dai_CCH258_NODE_22_length_211056_cov_33.215186	PUL0528	50.235	5.09e-134	GH16_3,GH3	beta-glucan
2dai_CCH258_NODE_22_length_211056_cov_33.215186	PUL0308	50.235	5.09e-134	GH16,GH3	beta-glucan
2dai_CCH258_NODE_22_length_211056_cov_33.215186	PUL0170	50.235	5.09e-134	GH3,GH16,GH3	beta-glucan
2dai_CCH258_NODE_22_length_211056_cov_33.215186	PUL0125	50.235	5.09e-134	GH16,GH3	beta-glucan
2dai_CCH258_NODE_22_length_211056_cov_33.215186	PUL0243	61	2.9e-31	GH36,GH5_38,GH94	cellulose
2dai_CCH258_NODE_22_length_211056_cov_33.215186	PUL0528	64.444	7.84e-112	GH16_3,GH3	beta-glucan
2dai_CCH258_NODE_22_length_211056_cov_33.215186	PUL0308	64.444	7.84e-112	GH16,GH3	beta-glucan
2dai_CCH258_NODE_22_length_211056_cov_33.215186	PUL0170	64.444	7.84e-112	GH3,GH16,GH3	beta-glucan
2dai_CCH258_NODE_22_length_211056_cov_33.215186	PUL0125	64.444	7.84e-112	GH16,GH3	beta-glucan
2dai_CCH258_NODE_22_length_211056_cov_33.215186	PUL0241	58.772	6.79e-32	GH36,GH5_4	cellulose
2dai_CCH258_NODE_39_length_143251_cov_22.215757	PUL0253	63.172	0	GT2,GT2,GT101|GT0,GT2,GT2,GT4,GT4,GH27	capsule polysaccharide
2dai_CCH258_NODE_39_length_143251_cov_22.215757	PUL0110	52.505	0	GH2	host glycan
2dai_CCH258_NODE_39_length_143251_cov_22.215757	PUL0109	52.505	0	GH2	host glycan
2dai_CCH258_NODE_39_length_143251_cov_22.215757	PUL0108	52.397	0	GH2,GH3	host glycan
2dai_CCH258_NODE_39_length_143251_cov_22.215757	PUL0335	75.24	0	GH13_46,GH158,GH16_3,GH3,GH97	xylan
2dai_CCH258_NODE_39_length_143251_cov_22.215757	PUL0375	76.709	0	GH97,GH67,GH76,GH92,GH76,GH125	alpha-mannan
2dai_CCH258_NODE_39_length_143251_cov_22.215757	PUL0501	71.622	4.62e-179	GT2,GT4	capsule polysaccharide
2dai_CCH258_NODE_39_length_143251_cov_22.215757	PUL0253	66.341	3.43e-175	GT2,GT2,GT101|GT0,GT2,GT2,GT4,GT4,GH27	capsule polysaccharide
2dai_CCH258_NODE_39_length_143251_cov_22.215757	PUL0198	63.043	1.18e-156	GT2,GT2	O-antigen
2dai_CCH258_NODE_39_length_143251_cov_22.215757	PUL0261	61.081	5.29e-154	GT4,GT0|GT4,GT4,GT2,GT14,GT14,GT32,GT8,GT2,GT2	capsule polysaccharide
2dai_CCH258_NODE_39_length_143251_cov_22.215757	PUL0201	63.043	1.85e-152	GT2	O-antigen
2dai_CCH258_NODE_39_length_143251_cov_22.215757	PUL0301	58.933	1.94e-148	GT32,GT2,GT2	O-antigen
2dai_CCH258_NODE_39_length_143251_cov_22.215757	PUL0253	61.68	4.52e-148	GT2,GT2,GT101|GT0,GT2,GT2,GT4,GT4,GH27	capsule polysaccharide
2dai_CCH258_NODE_39_length_143251_cov_22.215757	PUL0389	61.789	7.86e-148	GT4,GT4,GT2	O-antigen
2dai_CCH258_NODE_39_length_143251_cov_22.215757	PUL0388	61.957	9.04e-146	GT4,GT4,GT2	O-antigen
2dai_CCH258_NODE_39_length_143251_cov_22.215757	PUL0510	52.25	1.72e-145	GT2,GT2,GT2,GT2,GT4,GT4,GT26	capsule polysaccharide
2dai_CCH258_NODE_39_length_143251_cov_22.215757	PUL0450	58.333	2.7e-142	GT52,GT2,GT2	O-antigen
2dai_CCH258_NODE_39_length_143251_cov_22.215757	PUL0255	50.92	1.07e-141	GT2	capsule polysaccharide
2dai_CCH258_NODE_39_length_143251_cov_22.215757	PUL0253	53.763	6.92e-131	GT2,GT2,GT101|GT0,GT2,GT2,GT4,GT4,GH27	capsule polysaccharide
2dai_CCH258_NODE_39_length_143251_cov_22.215757	PUL0253	62.692	2.35e-104	GT2,GT2,GT101|GT0,GT2,GT2,GT4,GT4,GH27	capsule polysaccharide
2dai_CCH258_NODE_39_length_143251_cov_22.215757	PUL0258	64.324	4.21e-69	GT2,GT2,GT2,GT25	capsule polysaccharide
2dai_CCH258_NODE_39_length_143251_cov_22.215757	PUL0253	68.31	1.2e-61	GT2,GT2,GT101|GT0,GT2,GT2,GT4,GT4,GH27	capsule polysaccharide
2dai_CCH258_NODE_39_length_143251_cov_22.215757	PUL0133	64.964	1.48e-55	GT2,GT2	exopolysaccharide
2dai_CCH258_NODE_39_length_143251_cov_22.215757	PUL0133	53.797	3.99e-50	GT2,GT2	exopolysaccharide
2dai_CCH258_NODE_39_length_143251_cov_22.215757	PUL0253	52.174	1.83e-42	GT2,GT2,GT101|GT0,GT2,GT2,GT4,GT4,GH27	capsule polysaccharide
2dai_CCH258_NODE_39_length_143251_cov_22.215757	PUL0523	60.169	2.43e-41	GT4,GT4,GT4,GT26	capsule polysaccharide
2dai_CCH258_NODE_39_length_143251_cov_22.215757	PUL0510	60.169	2.43e-41	GT2,GT2,GT2,GT2,GT4,GT4,GT26	capsule polysaccharide
2dai_CCH258_NODE_39_length_143251_cov_22.215757	PUL0498	60.169	2.43e-41	GT2,GT4,GT11,GT4,GT4,GT4,GT26	capsule polysaccharide
2dai_CCH258_NODE_39_length_143251_cov_22.215757	PUL0522	56.383	2.77e-30	GT2,GT4,GT2,GT32,GT2,GT2	capsule polysaccharide
2dai_CCH258_NODE_39_length_143251_cov_22.215757	PUL0518	50	1.66e-17	GT2,GT2,GT4,GT4	capsule polysaccharide
2dai_CCH258_NODE_39_length_143251_cov_22.215757	PUL0253	60	1.23e-15	GT2,GT2,GT101|GT0,GT2,GT2,GT4,GT4,GH27	capsule polysaccharide
2dai_CCH258_NODE_42_length_140180_cov_33.932961	PUL0456	58.974	0	GH43_10,GH43_1,GH67,GH10	xylan
2dai_CCH258_NODE_42_length_140180_cov_33.932961	PUL0345	57.325	0	CE1,CE20|CE20,CE6|GH95,GH10,GH10|GH43_12|CBM91,GH115,GH35,GH43_1,GH5_21,GH67,GH8	xylan
2dai_CCH258_NODE_42_length_140180_cov_33.932961	PUL0045	53.571	0	CBM4|GH10,CE20|CE20,GH10,GH43_1,GH67	arabinoxylan
2dai_CCH258_NODE_42_length_140180_cov_33.932961	PUL0392	52.161	0	CE20|CE20,GH13_14,GH67	xylan
2dai_CCH258_NODE_42_length_140180_cov_33.932961	PUL0329	50.586	0	CE15,CE20|CE20,GH10,GH115,GH3,GH43_1,GH43_10|CBM91,GH43_12|CBM91,GH67	xylan
2dai_CCH258_NODE_42_length_140180_cov_33.932961	PUL0338	61.916	7.89e-167	GH158,GH16_3,GH3,GH97,GT2	xylan
2dai_CCH258_NODE_42_length_140180_cov_33.932961	PUL0335	61.916	7.89e-167	GH13_46,GH158,GH16_3,GH3,GH97	xylan
2dai_CCH258_NODE_42_length_140180_cov_33.932961	PUL0337	55.679	2.45e-125	GH158,GH16_3,GH3,GT2	xylan
2dai_CCH258_NODE_42_length_140180_cov_33.932961	PUL0179	55.862	9.3e-84	CE7,GH130_1,GH26	galactomannan
2dai_CCH258_NODE_64_length_124065_cov_22.421445	PUL0049	71.586	0	CE20,GH16_3,GH26,GH43_17	beta-glucan
2dai_CCH258_NODE_64_length_124065_cov_22.421445	PUL0554	66.667	0	GH31,GH66,GH97	starch
2dai_CCH258_NODE_64_length_124065_cov_22.421445	PUL0339	65.652	0	GH16_3,GH20,GH3,GH97	xylan
2dai_CCH258_NODE_64_length_124065_cov_22.421445	PUL0338	65.362	0	GH158,GH16_3,GH3,GH97,GT2	xylan
2dai_CCH258_NODE_64_length_124065_cov_22.421445	PUL0335	65.362	0	GH13_46,GH158,GH16_3,GH3,GH97	xylan
2dai_CCH258_NODE_64_length_124065_cov_22.421445	PUL0485	64.783	0	GH27|CBM13,GH31,GH65,GH66,GH97	starch
2dai_CCH258_NODE_64_length_124065_cov_22.421445	PUL0421	62.963	0	GH13_10,GH13_46,GH97	starch
2dai_CCH258_NODE_64_length_124065_cov_22.421445	PUL0469	62.393	0	GH97	starch
2dai_CCH258_NODE_64_length_124065_cov_22.421445	PUL0204	62.393	0	GH13_36,GH13_46,GH97	starch
2dai_CCH258_NODE_64_length_124065_cov_22.421445	PUL0473	56.874	0	GH13,GH13|CBM26,GH97	alpha-glucan
2dai_CCH258_NODE_64_length_124065_cov_22.421445	PUL0105	54.862	0	CBM67|GH78,CBM93|GH33,GH115,GH3,GH97	host glycan
2dai_CCH258_NODE_64_length_124065_cov_22.421445	PUL0101	54.862	0	CBM67|GH78,GH115,GH3,GH97	host glycan
2dai_CCH258_NODE_64_length_124065_cov_22.421445	PUL0540	53.256	0	GH13,GH97	starch
2dai_CCH258_NODE_64_length_124065_cov_22.421445	PUL0335	57.419	0	GH13_46,GH158,GH16_3,GH3,GH97	xylan
2dai_CCH258_NODE_64_length_124065_cov_22.421445	PUL0392	56.85	0	CE20|CE20,GH13_14,GH67	xylan
2dai_CCH258_NODE_64_length_124065_cov_22.421445	PUL0382	61.672	6.78e-111	CBM32,GH109,GH2	mucin
2dai_CCH258_NODE_64_length_124065_cov_22.421445	PUL0339	50.515	3.44e-52	GH16_3,GH20,GH3,GH97	xylan
2dai_CCH258_NODE_64_length_124065_cov_22.421445	PUL0347	51.128	6.04e-24	GH13_11	starch
2dai_CCH258_NODE_64_length_124065_cov_22.421445	PUL0049	71.93	6.75e-24	CE20,GH16_3,GH26,GH43_17	beta-glucan
2dai_CCH258_NODE_64_length_124065_cov_22.421445	PUL0454	51.316	7.53e-11	GH13_13|CBM41|CBM41,GH13_2|CBM20,GH77,GT5	alpha-glucan
2dai_CCH258_NODE_74_length_117946_cov_27.122816	PUL0553	67.051	0	CE6|CE1,GH10,GH115,GH3,GH31_4,GH43_10|CBM91,GH43_12|CBM91,GH43_29|CBM6,GH5_21,GH95,GH97	xylan
2dai_CCH258_NODE_74_length_117946_cov_27.122816	PUL0456	61.914	0	GH43_10,GH43_1,GH67,GH10	xylan
2dai_CCH258_NODE_74_length_117946_cov_27.122816	PUL0533	54.771	0	GH10,GH115,GH30_8	xylan
2dai_CCH258_NODE_74_length_117946_cov_27.122816	PUL0044	55.143	0	CE20|CE20,CE6|CE1,GH10,GH115,GH3,GH30,GH30_8,GH31_4,GH43_10|CBM91,GH43_12|CBM91,GH43_29|CBM6,GH95,GH97,GH98|CBM35	arabinoxylan
2dai_CCH258_NODE_74_length_117946_cov_27.122816	PUL0262	54.854	0	CE1,CE6|GH95,GH10,GH5_21,GH8	xylan
2dai_CCH258_NODE_74_length_117946_cov_27.122816	PUL0345	54.159	0	CE1,CE20|CE20,CE6|GH95,GH10,GH10|GH43_12|CBM91,GH115,GH35,GH43_1,GH5_21,GH67,GH8	xylan
2dai_CCH258_NODE_74_length_117946_cov_27.122816	PUL0553	60.573	0	CE6|CE1,GH10,GH115,GH3,GH31_4,GH43_10|CBM91,GH43_12|CBM91,GH43_29|CBM6,GH5_21,GH95,GH97	xylan
2dai_CCH258_NODE_74_length_117946_cov_27.122816	PUL0044	60.812	0	CE20|CE20,CE6|CE1,GH10,GH115,GH3,GH30,GH30_8,GH31_4,GH43_10|CBM91,GH43_12|CBM91,GH43_29|CBM6,GH95,GH97,GH98|CBM35	arabinoxylan
2dai_CCH258_NODE_74_length_117946_cov_27.122816	PUL0553	57.993	0	CE6|CE1,GH10,GH115,GH3,GH31_4,GH43_10|CBM91,GH43_12|CBM91,GH43_29|CBM6,GH5_21,GH95,GH97	xylan
2dai_CCH258_NODE_74_length_117946_cov_27.122816	PUL0533	52	0	GH10,GH115,GH30_8	xylan
2dai_CCH258_NODE_74_length_117946_cov_27.122816	PUL0044	51.777	0	CE20|CE20,CE6|CE1,GH10,GH115,GH3,GH30,GH30_8,GH31_4,GH43_10|CBM91,GH43_12|CBM91,GH43_29|CBM6,GH95,GH97,GH98|CBM35	arabinoxylan
2dai_CCH258_NODE_74_length_117946_cov_27.122816	PUL0563	61.137	0	GH105,GH127,GH154,GH16_3|GH43_24,GH43_24,GH43_34,PL42	arabinogalactan
2dai_CCH258_NODE_74_length_117946_cov_27.122816	PUL0553	61.25	0	CE6|CE1,GH10,GH115,GH3,GH31_4,GH43_10|CBM91,GH43_12|CBM91,GH43_29|CBM6,GH5_21,GH95,GH97	xylan
2dai_CCH258_NODE_74_length_117946_cov_27.122816	PUL0553	65.328	0	CE6|CE1,GH10,GH115,GH3,GH31_4,GH43_10|CBM91,GH43_12|CBM91,GH43_29|CBM6,GH5_21,GH95,GH97	xylan
2dai_CCH258_NODE_74_length_117946_cov_27.122816	PUL0375	76.709	0	GH97,GH67,GH76,GH92,GH76,GH125	alpha-mannan
2dai_CCH258_NODE_74_length_117946_cov_27.122816	PUL0044	65.385	0	CE20|CE20,CE6|CE1,GH10,GH115,GH3,GH30,GH30_8,GH31_4,GH43_10|CBM91,GH43_12|CBM91,GH43_29|CBM6,GH95,GH97,GH98|CBM35	arabinoxylan
2dai_CCH258_NODE_74_length_117946_cov_27.122816	PUL0329	59.13	0	CE15,CE20|CE20,GH10,GH115,GH3,GH43_1,GH43_10|CBM91,GH43_12|CBM91,GH67	xylan
2dai_CCH258_NODE_74_length_117946_cov_27.122816	PUL0481	58.897	0	GH97,GH3,GH43|GH43_10|CBM22,GH146,GH115,GH43_12,GH3	hemicellulose
2dai_CCH258_NODE_74_length_117946_cov_27.122816	PUL0289	58.897	0	CE6|CE1,GH115,GH146,GH3,GH43_10|CBM91,GH43_12|CBM91,GH97	xylan
2dai_CCH258_NODE_74_length_117946_cov_27.122816	PUL0553	59.16	0	CE6|CE1,GH10,GH115,GH3,GH31_4,GH43_10|CBM91,GH43_12|CBM91,GH43_29|CBM6,GH5_21,GH95,GH97	xylan
2dai_CCH258_NODE_74_length_117946_cov_27.122816	PUL0262	52.73	0	CE1,CE6|GH95,GH10,GH5_21,GH8	xylan
2dai_CCH258_NODE_74_length_117946_cov_27.122816	PUL0345	52.426	0	CE1,CE20|CE20,CE6|GH95,GH10,GH10|GH43_12|CBM91,GH115,GH35,GH43_1,GH5_21,GH67,GH8	xylan
2dai_CCH258_NODE_74_length_117946_cov_27.122816	PUL0382	61.136	0	CBM32,GH109,GH2	mucin
2dai_CCH258_NODE_74_length_117946_cov_27.122816	PUL0345	54.125	1.62e-176	CE1,CE20|CE20,CE6|GH95,GH10,GH10|GH43_12|CBM91,GH115,GH35,GH43_1,GH5_21,GH67,GH8	xylan
2dai_CCH258_NODE_74_length_117946_cov_27.122816	PUL0262	54.063	3.66e-174	CE1,CE6|GH95,GH10,GH5_21,GH8	xylan
2dai_CCH258_NODE_74_length_117946_cov_27.122816	PUL0456	80.564	1.99e-172	GH43_10,GH43_1,GH67,GH10	xylan
2dai_CCH258_NODE_74_length_117946_cov_27.122816	PUL0411	80.564	1.99e-172	GH10,GH43_1	xylan
2dai_CCH258_NODE_74_length_117946_cov_27.122816	PUL0533	52.429	2.42e-161	GH10,GH115,GH30_8	xylan
2dai_CCH258_NODE_74_length_117946_cov_27.122816	PUL0456	61.23	2.61e-152	GH43_10,GH43_1,GH67,GH10	xylan
2dai_CCH258_NODE_74_length_117946_cov_27.122816	PUL0411	61.23	3.91e-152	GH10,GH43_1	xylan
2dai_CCH258_NODE_74_length_117946_cov_27.122816	PUL0044	51.581	7.76e-146	CE20|CE20,CE6|CE1,GH10,GH115,GH3,GH30,GH30_8,GH31_4,GH43_10|CBM91,GH43_12|CBM91,GH43_29|CBM6,GH95,GH97,GH98|CBM35	arabinoxylan
2dai_CCH258_NODE_74_length_117946_cov_27.122816	PUL0045	66.562	1.87e-143	CBM4|GH10,CE20|CE20,GH10,GH43_1,GH67	arabinoxylan
2dai_CCH258_NODE_74_length_117946_cov_27.122816	PUL0345	65.831	4.07e-139	CE1,CE20|CE20,CE6|GH95,GH10,GH10|GH43_12|CBM91,GH115,GH35,GH43_1,GH5_21,GH67,GH8	xylan
2dai_CCH258_NODE_74_length_117946_cov_27.122816	PUL0346	66.458	9.12e-139	GH10,GH16_3,GH43_1,GH43_12|CBM91,GH43_29	xylan
2dai_CCH258_NODE_74_length_117946_cov_27.122816	PUL0503	55.89	1.39e-136	GT11,GT4,GT2,GT4,CE4|CE0,GT4,GT2	capsule polysaccharide
2dai_CCH258_NODE_74_length_117946_cov_27.122816	PUL0045	52.924	1.6e-124	CBM4|GH10,CE20|CE20,GH10,GH43_1,GH67	arabinoxylan
2dai_CCH258_NODE_74_length_117946_cov_27.122816	PUL0345	50.678	1.95e-113	CE1,CE20|CE20,CE6|GH95,GH10,GH10|GH43_12|CBM91,GH115,GH35,GH43_1,GH5_21,GH67,GH8	xylan
2dai_CCH258_NODE_74_length_117946_cov_27.122816	PUL0346	50.877	7.08e-115	GH10,GH16_3,GH43_1,GH43_12|CBM91,GH43_29	xylan
2dai_CCH258_NODE_74_length_117946_cov_27.122816	PUL0329	57.413	8.72e-115	CE15,CE20|CE20,GH10,GH115,GH3,GH43_1,GH43_10|CBM91,GH43_12|CBM91,GH67	xylan
2dai_CCH258_NODE_74_length_117946_cov_27.122816	PUL0364	55.229	6.3e-109	GH10,GH2,GH43_1	xylan
2dai_CCH258_NODE_74_length_117946_cov_27.122816	PUL0124	58	1.67e-96	GH13|GH13_23,GH1	4-methylumbelliferyl 6-azido-6-deoxy-beta-D-galactoside
2dai_CCH258_NODE_74_length_117946_cov_27.122816	PUL0262	63.139	1.28e-95	CE1,CE6|GH95,GH10,GH5_21,GH8	xylan
2dai_CCH258_NODE_74_length_117946_cov_27.122816	PUL0345	60.806	1.61e-94	CE1,CE20|CE20,CE6|GH95,GH10,GH10|GH43_12|CBM91,GH115,GH35,GH43_1,GH5_21,GH67,GH8	xylan
2dai_CCH258_NODE_74_length_117946_cov_27.122816	PUL0345	65.385	4.54e-94	CE1,CE20|CE20,CE6|GH95,GH10,GH10|GH43_12|CBM91,GH115,GH35,GH43_1,GH5_21,GH67,GH8	xylan
2dai_CCH258_NODE_74_length_117946_cov_27.122816	PUL0044	60.448	2.37e-93	CE20|CE20,CE6|CE1,GH10,GH115,GH3,GH30,GH30_8,GH31_4,GH43_10|CBM91,GH43_12|CBM91,GH43_29|CBM6,GH95,GH97,GH98|CBM35	arabinoxylan
2dai_CCH258_NODE_74_length_117946_cov_27.122816	PUL0553	61.594	1.93e-92	CE6|CE1,GH10,GH115,GH3,GH31_4,GH43_10|CBM91,GH43_12|CBM91,GH43_29|CBM6,GH5_21,GH95,GH97	xylan
2dai_CCH258_NODE_74_length_117946_cov_27.122816	PUL0553	56.618	3.84e-40	CE6|CE1,GH10,GH115,GH3,GH31_4,GH43_10|CBM91,GH43_12|CBM91,GH43_29|CBM6,GH5_21,GH95,GH97	xylan
2dai_CCH258_NODE_74_length_117946_cov_27.122816	PUL0289	55.636	4.74e-90	CE6|CE1,GH115,GH146,GH3,GH43_10|CBM91,GH43_12|CBM91,GH97	xylan
2dai_CCH258_NODE_74_length_117946_cov_27.122816	PUL0456	66.667	4.5e-83	GH43_10,GH43_1,GH67,GH10	xylan
2dai_CCH258_NODE_74_length_117946_cov_27.122816	PUL0045	72.928	1.1e-82	CBM4|GH10,CE20|CE20,GH10,GH43_1,GH67	arabinoxylan
2dai_CCH258_NODE_74_length_117946_cov_27.122816	PUL0045	54.229	2.47e-56	CBM4|GH10,CE20|CE20,GH10,GH43_1,GH67	arabinoxylan
2dai_CCH258_NODE_74_length_117946_cov_27.122816	PUL0045	69.136	1.74e-30	CBM4|GH10,CE20|CE20,GH10,GH43_1,GH67	arabinoxylan
2dai_CCH258_NODE_74_length_117946_cov_27.122816	PUL0045	65.385	6.84e-13	CBM4|GH10,CE20|CE20,GH10,GH43_1,GH67	arabinoxylan
2dai_CCH258_NODE_74_length_117946_cov_27.122816	PUL0121	51.012	8.04e-81	GH13_23,GH1	4-methylumbelliferyl 6-azido-6-deoxy-beta-D-galactoside
2dai_CCH258_NODE_74_length_117946_cov_27.122816	PUL0496	52	4.61e-78	GT2,GT2,GT2,GT2	capsule polysaccharide
2dai_CCH258_NODE_74_length_117946_cov_27.122816	PUL0258	66.316	5.28e-77	GT2,GT2,GT2,GT25	capsule polysaccharide
2dai_CCH258_NODE_74_length_117946_cov_27.122816	PUL0553	58.921	1.07e-76	CE6|CE1,GH10,GH115,GH3,GH31_4,GH43_10|CBM91,GH43_12|CBM91,GH43_29|CBM6,GH5_21,GH95,GH97	xylan
2dai_CCH258_NODE_74_length_117946_cov_27.122816	PUL0503	53.191	4.51e-76	GT11,GT4,GT2,GT4,CE4|CE0,GT4,GT2	capsule polysaccharide
2dai_CCH258_NODE_74_length_117946_cov_27.122816	PUL0456	64.246	8.14e-71	GH43_10,GH43_1,GH67,GH10	xylan
2dai_CCH258_NODE_74_length_117946_cov_27.122816	PUL0456	58.378	8.29e-54	GH43_10,GH43_1,GH67,GH10	xylan
2dai_CCH258_NODE_74_length_117946_cov_27.122816	PUL0456	57.143	5.97e-17	GH43_10,GH43_1,GH67,GH10	xylan
2dai_CCH258_NODE_113_length_95980_cov_29.586700	PUL0358	56.126	0	CBM32|GH35,GH43_19|GH43,GH43_9|GH43_19|GH43,GH51	lactose,host glycan
2dai_CCH258_NODE_113_length_95980_cov_29.586700	PUL0560	54.354	0	GH35,GH43_24,PL27	arabinogalactan
2dai_CCH258_NODE_113_length_95980_cov_29.586700	PUL0479	57.96	0	GH2,GH27,GH28,GH43_19|GH43_34,GH51_2,GH89,GH92,GH95	pectin
2dai_CCH258_NODE_113_length_95980_cov_29.586700	PUL0534	63.728	4.91e-172	GH13_10,GH133,GH147,GH2,GH53	pectin
2dai_CCH258_NODE_113_length_95980_cov_29.586700	PUL0329	60.092	4.61e-170	CE15,CE20|CE20,GH10,GH115,GH3,GH43_1,GH43_10|CBM91,GH43_12|CBM91,GH67	xylan
2dai_CCH258_NODE_113_length_95980_cov_29.586700	PUL0358	75.585	5.95e-157	CBM32|GH35,GH43_19|GH43,GH43_9|GH43_19|GH43,GH51	lactose,host glycan
2dai_CCH258_NODE_113_length_95980_cov_29.586700	PUL0563	72.459	2.24e-148	GH105,GH127,GH154,GH16_3|GH43_24,GH43_24,GH43_34,PL42	arabinogalactan
2dai_CCH258_NODE_113_length_95980_cov_29.586700	PUL0598	50.688	3.78e-138	GH95	xylan
2dai_CCH258_NODE_113_length_95980_cov_29.586700	PUL0345	60.991	8.28e-134	CE1,CE20|CE20,CE6|GH95,GH10,GH10|GH43_12|CBM91,GH115,GH35,GH43_1,GH5_21,GH67,GH8	xylan
2dai_CCH258_NODE_113_length_95980_cov_29.586700	PUL0050	70.849	2.37e-112	GH130_1,GH26,GH3,GH5_4,GH94	cellulose
2dai_CCH258_NODE_113_length_95980_cov_29.586700	PUL0576	52.239	1.37e-102	GH112	mucin
2dai_CCH258_NODE_113_length_95980_cov_29.586700	PUL0050	67.961	1.74e-87	GH130_1,GH26,GH3,GH5_4,GH94	cellulose
2dai_CCH258_NODE_113_length_95980_cov_29.586700	PUL0104	65.73	3.36e-78	CBM67|GH78,CBM93|GH33	host glycan
2dai_CCH258_NODE_113_length_95980_cov_29.586700	PUL0103	65.73	3.36e-78	CBM67|GH78,CBM93|GH33	host glycan
2dai_CCH258_NODE_113_length_95980_cov_29.586700	PUL0050	61.538	4.11e-57	GH130_1,GH26,GH3,GH5_4,GH94	cellulose
2dai_CCH258_NODE_113_length_95980_cov_29.586700	PUL0104	57.364	8.34e-46	CBM67|GH78,CBM93|GH33	host glycan
2dai_CCH258_NODE_113_length_95980_cov_29.586700	PUL0103	57.364	8.34e-46	CBM67|GH78,CBM93|GH33	host glycan
2dai_CCH258_NODE_113_length_95980_cov_29.586700	PUL0050	60.825	1.03e-29	GH130_1,GH26,GH3,GH5_4,GH94	cellulose
2dai_CCH258_NODE_113_length_95980_cov_29.586700	PUL0347	51	8.85e-28	GH13_11	starch
2dai_CCH258_NODE_137_length_83990_cov_34.714272	PUL0545	54.734	0	CE1,GH3,GH43_17,GH43_2|CBM6,GH43_7|GH43_7,GH9	arabinoxylan
2dai_CCH258_NODE_137_length_83990_cov_34.714272	PUL0529	54.513	0	CE12|CE8,CE8,GH105,GH28,GH3,GH43_10|CBM91,PL1_2	pectin
2dai_CCH258_NODE_137_length_83990_cov_34.714272	PUL0342	53.187	0	GH10|CE1,GH3,GH95	xylan
2dai_CCH258_NODE_137_length_83990_cov_34.714272	PUL0550	54.361	0	CE8,GH3,PL1_2	glycosaminoglycan
2dai_CCH258_NODE_137_length_83990_cov_34.714272	PUL0044	54.016	0	CE20|CE20,CE6|CE1,GH10,GH115,GH3,GH30,GH30_8,GH31_4,GH43_10|CBM91,GH43_12|CBM91,GH43_29|CBM6,GH95,GH97,GH98|CBM35	arabinoxylan
2dai_CCH258_NODE_137_length_83990_cov_34.714272	PUL0553	53.9	0	CE6|CE1,GH10,GH115,GH3,GH31_4,GH43_10|CBM91,GH43_12|CBM91,GH43_29|CBM6,GH5_21,GH95,GH97	xylan
2dai_CCH258_NODE_137_length_83990_cov_34.714272	PUL0481	51.526	0	GH97,GH3,GH43|GH43_10|CBM22,GH146,GH115,GH43_12,GH3	hemicellulose
2dai_CCH258_NODE_137_length_83990_cov_34.714272	PUL0289	51.526	0	CE6|CE1,GH115,GH146,GH3,GH43_10|CBM91,GH43_12|CBM91,GH97	xylan
2dai_CCH258_NODE_137_length_83990_cov_34.714272	PUL0329	50.704	4.4e-127	CE15,CE20|CE20,GH10,GH115,GH3,GH43_1,GH43_10|CBM91,GH43_12|CBM91,GH67	xylan
2dai_CCH258_NODE_152_length_77767_cov_26.541731	PUL0118	63.318	0	GH158,GH16_3,GH3	beta-glucan
2dai_CCH258_NODE_152_length_77767_cov_26.541731	PUL0551	60.971	0	GH16_3,GH3	beta-glucan
2dai_CCH258_NODE_152_length_77767_cov_26.541731	PUL0339	60.504	0	GH16_3,GH20,GH3,GH97	xylan
2dai_CCH258_NODE_152_length_77767_cov_26.541731	PUL0338	55.301	0	GH158,GH16_3,GH3,GH97,GT2	xylan
2dai_CCH258_NODE_152_length_77767_cov_26.541731	PUL0337	55.301	0	GH158,GH16_3,GH3,GT2	xylan
2dai_CCH258_NODE_152_length_77767_cov_26.541731	PUL0336	55.301	0	GH158,GH16_3,GH3,GT2	xylan
2dai_CCH258_NODE_152_length_77767_cov_26.541731	PUL0325	64.698	0	GH3,GH30_3	beta-glucan
2dai_CCH258_NODE_152_length_77767_cov_26.541731	PUL0526	65.426	0	GH3,GH30_3	beta-glucan
2dai_CCH258_NODE_152_length_77767_cov_26.541731	PUL0420	61.104	0	GH144,GH3	pectin
2dai_CCH258_NODE_152_length_77767_cov_26.541731	PUL0065	55.053	0	GH2,GH3,GH31_4,GH43_12|CBM91,GH5_4,GH95	xyloglucan
2dai_CCH258_NODE_152_length_77767_cov_26.541731	PUL0064	54.255	0	GH2,GH3,GH31_4,GH5_4	xyloglucan
2dai_CCH258_NODE_152_length_77767_cov_26.541731	PUL0066	53.856	0	GH2,GH3,GH31_4,GH43_12|CBM91,GH5_4,GH95	xyloglucan
2dai_CCH258_NODE_152_length_77767_cov_26.541731	PUL0063	53.113	0	GH2,GH3,GH31_4,GH43_12|CBM91,GH5_4,GH9	xyloglucan
2dai_CCH258_NODE_152_length_77767_cov_26.541731	PUL0067	51.926	0	GH2,GH3,GH31_4,GH43_12|CBM91,GH5_4,GH95	xyloglucan
2dai_CCH258_NODE_152_length_77767_cov_26.541731	PUL0527	53.984	0	GH2,GH3,GH31_4,GH43_12|CBM91,GH5_4,GH9	xyloglucan
2dai_CCH258_NODE_152_length_77767_cov_26.541731	PUL0534	53.333	0	GH13_10,GH133,GH147,GH2,GH53	pectin
2dai_CCH258_NODE_152_length_77767_cov_26.541731	PUL0335	54.633	0	GH13_46,GH158,GH16_3,GH3,GH97	xylan
2dai_CCH258_NODE_152_length_77767_cov_26.541731	PUL0118	52.166	5.8e-168	GH158,GH16_3,GH3	beta-glucan
2dai_CCH258_NODE_152_length_77767_cov_26.541731	PUL0551	53.03	1.82e-167	GH16_3,GH3	beta-glucan
2dai_CCH258_NODE_152_length_77767_cov_26.541731	PUL0339	52.552	2.4e-166	GH16_3,GH20,GH3,GH97	xylan
2dai_CCH258_NODE_152_length_77767_cov_26.541731	PUL0240	63.93	5.29e-154	GH26,GH31_3,GH9	cellulose
2dai_CCH258_NODE_152_length_77767_cov_26.541731	PUL0108	83.784	8.18e-136	GH2,GH3	host glycan
2dai_CCH258_NODE_152_length_77767_cov_26.541731	PUL0108	67.123	7.59e-56	GH2,GH3	host glycan
2dai_CCH258_NODE_152_length_77767_cov_26.541731	PUL0110	83.784	9.67e-136	GH2	host glycan
2dai_CCH258_NODE_152_length_77767_cov_26.541731	PUL0110	67.123	9.29e-56	GH2	host glycan
2dai_CCH258_NODE_152_length_77767_cov_26.541731	PUL0109	83.784	9.67e-136	GH2	host glycan
2dai_CCH258_NODE_152_length_77767_cov_26.541731	PUL0109	67.123	9.29e-56	GH2	host glycan
2dai_CCH258_NODE_152_length_77767_cov_26.541731	PUL0463	52.577	7.27e-26	CE2,GH89	host glycan
2dai_CCH258_NODE_170_length_74762_cov_33.252187	PUL0095	54.702	0	CBM93|GH33,CE3|CE20,GH2,GH20,GH27	host glycan
2dai_CCH258_NODE_170_length_74762_cov_33.252187	PUL0094	54.702	0	CBM93|GH33,CE3|CE20,GH171,GH2,GH20,GH27	host glycan
2dai_CCH258_NODE_170_length_74762_cov_33.252187	PUL0345	70.962	0	CE1,CE20|CE20,CE6|GH95,GH10,GH10|GH43_12|CBM91,GH115,GH35,GH43_1,GH5_21,GH67,GH8	xylan
2dai_CCH258_NODE_170_length_74762_cov_33.252187	PUL0092	72.254	2.5e-171	CBM93|GH33,CE3|CE20,GH2,GH20,GH20|CBM32	host glycan
2dai_CCH258_NODE_170_length_74762_cov_33.252187	PUL0094	71.676	3.96e-170	CBM93|GH33,CE3|CE20,GH171,GH2,GH20,GH27	host glycan
2dai_CCH258_NODE_170_length_74762_cov_33.252187	PUL0339	71.429	1.19e-144	GH16_3,GH20,GH3,GH97	xylan
2dai_CCH258_NODE_170_length_74762_cov_33.252187	PUL0095	71.429	4.56e-144	CBM93|GH33,CE3|CE20,GH2,GH20,GH27	host glycan
2dai_CCH258_NODE_170_length_74762_cov_33.252187	PUL0094	51.381	2.19e-44	CBM93|GH33,CE3|CE20,GH171,GH2,GH20,GH27	host glycan
2dai_CCH258_NODE_170_length_74762_cov_33.252187	PUL0338	84.337	7.97e-43	GH158,GH16_3,GH3,GH97,GT2	xylan
2dai_CCH258_NODE_170_length_74762_cov_33.252187	PUL0335	84.337	7.97e-43	GH13_46,GH158,GH16_3,GH3,GH97	xylan
2dai_CCH258_NODE_170_length_74762_cov_33.252187	PUL0121	54.795	3.72e-21	GH13_23,GH1	4-methylumbelliferyl 6-azido-6-deoxy-beta-D-galactoside
2dai_CCH258_NODE_258_length_58956_cov_44.084669	PUL0467	66.471	0	GH18,GH2,GH20,GH29|CBM32	host glycan
2dai_CCH258_NODE_258_length_58956_cov_44.084669	PUL0180	51.292	2.33e-156	GH29,GH36	galactomannan
2dai_CCH258_NODE_258_length_58956_cov_44.084669	PUL0535	50.179	1.36e-70	CBM32,GH16_3,GH43_24|GH16_3	arabinogalactan
2dai_CCH258_NODE_285_length_56491_cov_39.999485	PUL0532	78.715	0	GH146,GH43_4,GH51_1,GH51_2	arabinan
2dai_CCH258_NODE_285_length_56491_cov_39.999485	PUL0190	77.576	0	GH146,GH43_29,GH43_4,GH51_1,GH51_2	pectin
2dai_CCH258_NODE_285_length_56491_cov_39.999485	PUL0190	77.568	0	GH146,GH43_29,GH43_4,GH51_1,GH51_2	pectin
2dai_CCH258_NODE_285_length_56491_cov_39.999485	PUL0532	78.253	0	GH146,GH43_4,GH51_1,GH51_2	arabinan
2dai_CCH258_NODE_285_length_56491_cov_39.999485	PUL0345	70.962	0	CE1,CE20|CE20,CE6|GH95,GH10,GH10|GH43_12|CBM91,GH115,GH35,GH43_1,GH5_21,GH67,GH8	xylan
2dai_CCH258_NODE_285_length_56491_cov_39.999485	PUL0190	63.13	0	GH146,GH43_29,GH43_4,GH51_1,GH51_2	pectin
2dai_CCH258_NODE_285_length_56491_cov_39.999485	PUL0532	60.235	0	GH146,GH43_4,GH51_1,GH51_2	arabinan
2dai_CCH258_NODE_285_length_56491_cov_39.999485	PUL0557	70.562	0	GH97,GH67,GH76,GH92,GH76,GH125	alpha-mannan
2dai_CCH258_NODE_285_length_56491_cov_39.999485	PUL0378	71.236	0	GH92,CBM32|GH38,GT32,GT32,GH130,GH125,GH76,GH92,GH76	alpha-mannan
2dai_CCH258_NODE_285_length_56491_cov_39.999485	PUL0375	70.562	0	GH97,GH67,GH76,GH92,GH76,GH125	alpha-mannan
2dai_CCH258_NODE_285_length_56491_cov_39.999485	PUL0163	71.236	0	GH125,GH130_3,GH38|CBM32,GH76,GH92,GT32	alpha-mannan
2dai_CCH258_NODE_285_length_56491_cov_39.999485	PUL0161	70.562	0	GH125,GH67,GH76,GH92,GH97	alpha-mannan
2dai_CCH258_NODE_285_length_56491_cov_39.999485	PUL0110	70.05	0	GH2	host glycan
2dai_CCH258_NODE_285_length_56491_cov_39.999485	PUL0109	70.05	0	GH2	host glycan
2dai_CCH258_NODE_285_length_56491_cov_39.999485	PUL0108	70.05	0	GH2,GH3	host glycan
2dai_CCH258_NODE_285_length_56491_cov_39.999485	PUL0335	77.91	5.81e-178	GH13_46,GH158,GH16_3,GH3,GH97	xylan
2dai_CCH258_NODE_285_length_56491_cov_39.999485	PUL0532	53.64	3.02e-174	GH146,GH43_4,GH51_1,GH51_2	arabinan
2dai_CCH258_NODE_285_length_56491_cov_39.999485	PUL0160	58.178	1.91e-163	AA3,CBM32,GH125,GH2,GH43_34,GH76,GH92	alpha-mannan
2dai_CCH258_NODE_285_length_56491_cov_39.999485	PUL0218	51.625	3.49e-162	GH146|GH97,GH43_4,GH51_1,GH51_2|GH43_29	arabinan
2dai_CCH258_NODE_285_length_56491_cov_39.999485	PUL0302	50.275	1.34e-155	GH146,GH43_29,GH43_4,GH51_1,GH51_2	arabinan
2dai_CCH258_NODE_285_length_56491_cov_39.999485	PUL0228	50.275	1.34e-155	GH43|GH43_4,GH43_4,GH51,GH43_29	arabinan
2dai_CCH258_NODE_285_length_56491_cov_39.999485	PUL0478	53.917	1.17e-148	GH125,GH2,GH92	alpha-mannan
2dai_CCH258_NODE_285_length_56491_cov_39.999485	PUL0584	53.333	3.21e-12	GH13_18,GH36	melibiose
2dai_CCH258_NODE_315_length_53108_cov_28.311791	PUL0464	50.478	0	CBM93|GH33,CE20,GH2,GH20,GH20|CBM32	host glycan
2dai_CCH258_NODE_315_length_53108_cov_28.311791	PUL0115	50.478	0	CBM93|GH33,CE3|CE20,GH2,GH20,GH20|CBM32	host glycan
2dai_CCH258_NODE_315_length_53108_cov_28.311791	PUL0345	70.962	0	CE1,CE20|CE20,CE6|GH95,GH10,GH10|GH43_12|CBM91,GH115,GH35,GH43_1,GH5_21,GH67,GH8	xylan
2dai_CCH258_NODE_315_length_53108_cov_28.311791	PUL0338	53.723	1.49e-58	GH158,GH16_3,GH3,GH97,GT2	xylan
2dai_CCH258_NODE_315_length_53108_cov_28.311791	PUL0337	53.723	1.49e-58	GH158,GH16_3,GH3,GT2	xylan
2dai_CCH258_NODE_315_length_53108_cov_28.311791	PUL0336	53.723	1.49e-58	GH158,GH16_3,GH3,GT2	xylan
2dai_CCH258_NODE_349_length_51420_cov_37.392471	PUL0375	77.143	0	GH97,GH67,GH76,GH92,GH76,GH125	alpha-mannan
2dai_CCH258_NODE_349_length_51420_cov_37.392471	PUL0553	69.213	0	CE6|CE1,GH10,GH115,GH3,GH31_4,GH43_10|CBM91,GH43_12|CBM91,GH43_29|CBM6,GH5_21,GH95,GH97	xylan
2dai_CCH258_NODE_349_length_51420_cov_37.392471	PUL0044	68.981	0	CE20|CE20,CE6|CE1,GH10,GH115,GH3,GH30,GH30_8,GH31_4,GH43_10|CBM91,GH43_12|CBM91,GH43_29|CBM6,GH95,GH97,GH98|CBM35	arabinoxylan
2dai_CCH258_NODE_349_length_51420_cov_37.392471	PUL0553	64.13	1.22e-162	CE6|CE1,GH10,GH115,GH3,GH31_4,GH43_10|CBM91,GH43_12|CBM91,GH43_29|CBM6,GH5_21,GH95,GH97	xylan
2dai_CCH258_NODE_349_length_51420_cov_37.392471	PUL0044	65.546	2.55e-157	CE20|CE20,CE6|CE1,GH10,GH115,GH3,GH30,GH30_8,GH31_4,GH43_10|CBM91,GH43_12|CBM91,GH43_29|CBM6,GH95,GH97,GH98|CBM35	arabinoxylan
2dai_CCH258_NODE_356_length_50798_cov_31.361627	PUL0375	76.709	0	GH97,GH67,GH76,GH92,GH76,GH125	alpha-mannan
2dai_CCH258_NODE_356_length_50798_cov_31.361627	PUL0350	61.236	4.77e-67	GT4,GT2,GT4,GT2	capsule polysaccharide
2dai_CCH258_NODE_356_length_50798_cov_31.361627	PUL0521	60.556	6.6e-67	GT2,GT4	capsule polysaccharide
2dai_CCH258_NODE_356_length_50798_cov_31.361627	PUL0506	60.335	2.41e-66	GT8,GT2,GT2	capsule polysaccharide
2dai_CCH258_NODE_356_length_50798_cov_31.361627	PUL0509	61.765	2.52e-65	GT2,GT4,GT2,GT2,GT2,GT10	capsule polysaccharide
2dai_CCH258_NODE_356_length_50798_cov_31.361627	PUL0496	61.765	2.52e-65	GT2,GT2,GT2,GT2	capsule polysaccharide
2dai_CCH258_NODE_356_length_50798_cov_31.361627	PUL0494	58.192	1.24e-63	GT4,GT4,GT4	capsule polysaccharide
2dai_CCH258_NODE_356_length_50798_cov_31.361627	PUL0503	58.235	2.32e-63	GT11,GT4,GT2,GT4,CE4|CE0,GT4,GT2	capsule polysaccharide
2dai_CCH258_NODE_356_length_50798_cov_31.361627	PUL0433	56.044	3.37e-61	GT2	O-antigen
2dai_CCH258_NODE_356_length_50798_cov_31.361627	PUL0059	54.494	9.75e-59	GT2	O-antigen
2dai_CCH258_NODE_356_length_50798_cov_31.361627	PUL0057	54.494	9.75e-59	GT4,GT4	O-antigen
2dai_CCH258_NODE_356_length_50798_cov_31.361627	PUL0184	57.303	2.28e-58	GT4	O-antigen
2dai_CCH258_NODE_356_length_50798_cov_31.361627	PUL0462	54.802	1.36e-56	GT0,GT4,GT2	O-antigen
2dai_CCH258_NODE_356_length_50798_cov_31.361627	PUL0172	53.846	7.94e-56	GT2,GT2	O-antigen
2dai_CCH258_NODE_356_length_50798_cov_31.361627	PUL0432	53.801	8.99e-56	GT4,GT2	O-antigen
2dai_CCH258_NODE_356_length_50798_cov_31.361627	PUL0074	51.852	3.66e-55	GT2,GT4	capsule polysaccharide
2dai_CCH258_NODE_356_length_50798_cov_31.361627	PUL0281	55.435	7.24e-55	GT2,GT4,GT4	exopolysaccharide,lipopolysaccharide,capsule polysaccharide
2dai_CCH258_NODE_356_length_50798_cov_31.361627	PUL0075	51.064	2.02e-54	GT2,GT4,GT2	capsule polysaccharide
2dai_CCH258_NODE_437_length_46284_cov_19.169703	PUL0093	50.59	0	CE20,CE9,GH2,GH20,GH92	host glycan
2dai_CCH258_NODE_437_length_46284_cov_19.169703	PUL0091	50.59	0	CE3|CE20,CE9,GH2,GH20,GH20|CBM32,GH92	host glycan
2dai_CCH258_NODE_437_length_46284_cov_19.169703	PUL0485	59.854	1.64e-168	GH27|CBM13,GH31,GH65,GH66,GH97	starch
2dai_CCH258_NODE_662_length_39261_cov_25.120713	PUL0121	54.667	7.5e-80	GH13_23,GH1	4-methylumbelliferyl 6-azido-6-deoxy-beta-D-galactoside
2dai_CCH258_NODE_662_length_39261_cov_25.120713	PUL0338	65.546	8.08e-42	GH158,GH16_3,GH3,GH97,GT2	xylan
2dai_CCH258_NODE_662_length_39261_cov_25.120713	PUL0337	65.546	8.08e-42	GH158,GH16_3,GH3,GT2	xylan
2dai_CCH258_NODE_662_length_39261_cov_25.120713	PUL0336	65.546	8.08e-42	GH158,GH16_3,GH3,GT2	xylan
2dai_CCH258_NODE_910_length_33577_cov_53.603199	PUL0332	59.057	0	CE7,GH127,GH2,GH5_2,GH5_7,GH94,GH97	beta-glucan
2dai_CCH258_NODE_910_length_33577_cov_53.603199	PUL0180	57.292	0	GH29,GH36	galactomannan
2dai_CCH258_NODE_910_length_33577_cov_53.603199	PUL0329	52.371	5.87e-163	CE15,CE20|CE20,GH10,GH115,GH3,GH43_1,GH43_10|CBM91,GH43_12|CBM91,GH67	xylan
2dai_CCH258_NODE_910_length_33577_cov_53.603199	PUL0330	50.862	6.45e-155	CE12,CE8,GH105,GH28,GH28|PL9_1,GH43_10|CBM91,PL10_1,PL9_1	pectin
2dai_CCH258_NODE_910_length_33577_cov_53.603199	PUL0134	50.862	6.45e-155	CE8,PL9_1,GH28,GH105,GH43_10,GH28|PL9_1,CE12,CE8|CE10,CE12,PL10_1	pectin
2dai_CCH258_NODE_910_length_33577_cov_53.603199	PUL0390	54.867	5.52e-109	CBM22,CBM22|CBM22|GH10|CBM9|CBM9,CE7,GH10,GH3,GH67	xylan
2dai_CCH258_NODE_910_length_33577_cov_53.603199	PUL0151	52.907	4.78e-105	PL17_2|PL17,PL7	alginate
2dai_CCH258_NODE_910_length_33577_cov_53.603199	PUL0330	54.505	3.3e-81	CE12,CE8,GH105,GH28,GH28|PL9_1,GH43_10|CBM91,PL10_1,PL9_1	pectin
2dai_CCH258_NODE_910_length_33577_cov_53.603199	PUL0134	54.505	3.3e-81	CE8,PL9_1,GH28,GH105,GH43_10,GH28|PL9_1,CE12,CE8|CE10,CE12,PL10_1	pectin
2dai_CCH258_NODE_910_length_33577_cov_53.603199	PUL0330	51.57	3.21e-67	CE12,CE8,GH105,GH28,GH28|PL9_1,GH43_10|CBM91,PL10_1,PL9_1	pectin
2dai_CCH258_NODE_910_length_33577_cov_53.603199	PUL0134	51.57	3.21e-67	CE8,PL9_1,GH28,GH105,GH43_10,GH28|PL9_1,CE12,CE8|CE10,CE12,PL10_1	pectin
2dai_CCH258_NODE_4284_length_16371_cov_20.712386	PUL0214	80.069	8.26e-148	GH35,GH42	galactooligosaccharide
2dai_CCH258_NODE_4424_length_16159_cov_30.700724	PUL0377	54.15	9.69e-88	GH2,GH88,PL29,PL8_2	glycosaminoglycan
2dai_CCH258_NODE_4424_length_16159_cov_30.700724	PUL0145	54.15	9.69e-88	PL8|PL8_2,PL29,GH2,GH88,PL8_2	glycosaminoglycan,chondroitin sulfate
2dai_CCH258_NODE_17932_length_8073_cov_30.066071	PUL0377	56.268	0	GH2,GH88,PL29,PL8_2	glycosaminoglycan
2dai_CCH258_NODE_17932_length_8073_cov_30.066071	PUL0145	56.268	0	PL8|PL8_2,PL29,GH2,GH88,PL8_2	glycosaminoglycan,chondroitin sulfate
2dai_CCH258_NODE_17932_length_8073_cov_30.066071	PUL0544	55.186	0	GH2	ribose
Note: the PULs prediction was performed with thresholds of >50% identity and an E-value < 1x10-10.

## Sheet: Table S5
Table S5. List of all detected metabolites.
Metabolite.ID	Name	Class
CAS006868-73-1	3,6-Diketocholanic Acid	Bile acids
CAS10325-79-8	Etienic Acid	Bile acids
CAS1053-37-8	Lithocholenic Acid	Bile acids
CAS1499-46-3	Histidine methyl ester	Amino acids and Peptides
CAS15173-54-3	Etianic Acid	Bile acids
CAS16298-03-6	Methyl 3-aminopyrazine-2-carboxylate	Organoheterocyclic
CAS23945-44-0	2,4-Dihydroxypyrimidine-5-carboxylic acid	Pyrimidines and pyrimidine derivatives
CAS24404-83-9	Glycolithocholic acid(GLCA)	NA
CAS26538-44-3	6-(6,10-DIHYDROXYUNDECYL)-beta-RESORCYLIC ACID y-LACTONE	NA
CAS2955-27-3	Ursocholic Acid(UCA)	NA
CAS32747-08-3	Glyco-Lambda-Muricholic Acid	Bile acids
CAS4271-30-1	N-(4-Aminobenzoyl)-L-glutamic acid	Amino acids and Peptides
CAS4651-67-6	7-Ketolithocholic acid(7-keto-LCA)	NA
CAS5143-55-5	12-Ketolithocholic Acid Acetate, Methyl Ester	Bile acids
CAS547-75-1	Gamma Muricholic acid	NA
CAS60696-62-0	23-Norcholic Acid	Bile acids
CAS83-44-3	Choleic Acid	Bile acids
CAS859-97-2	3,7-Diketocholanic Acid	Bile acids
CAS88-21-1	2-Aminobenzene-sulfonic acid	NA
HM4000001	12-Dehydrocholic Acid Diacetate	Bile acids
HM4000006	23-Norcholic Acid Diacetate	Bile acids
HM4000007	23-Nordeoxycholic Acid Diacetate	Bile acids
HM4000010	3,12-Diketocholanic Acid Methyl Ester	Bile acids
HM4000012	3,6-Diketocholanic Acid Ethyl Ester	Bile acids
HM4000018	7-Ketolithocholic Acid Acetate Methyl Ester	Bile acids
HM4000019	7-Ketolithocholic Acid Methyl Ester	Bile acids
HM4000024	Chenodeoxycholic Acid Methyl Ester	Bile acids
HM4000032	Etiadienic Acid	Bile acids
HM4000033	Etiadienic Acid 3-Acetate	Bile acids
HM4000034	Etiadienic Acid Ethyl Ester	Bile acids
HM4000035	Etiadienic Acid Methyl Ester	Bile acids
HM4000038	Etienic Acid Acetate	Bile acids
HM4000043	Hyocholic Acid Methyl Ester	Bile acids
HM4000047	Lithocholic Acid Acetate	Bile acids
HM4000048	Lithocholic Acid Acetate Methyl Ester	Bile acids
HM4000121	11, (5beta)-Cholenic acid-3alpha, 9alpha-epoxy methyl ester	NA
HM4000122	5beta-androstan-3beta-ol-17beta-carboxylic acid 3-acetate	NA
HM4000124	23,24-bisnor-5-cholenic acid-3beta-OL acetate	NA
HM4000125	Alloisolithocholic Acid(AILCA)	NA
HM4000130	Glycohyodeoxycholic Acid(GHDCA)	NA
HM4000131	Taurohyodeoxycholic Acid(THDCA)	NA
HM4000133	Glycochenodeoxycholic acid(GCDCA)	NA
HM4000136	Glycodeoxycholic acid(GDCA)	NA
HM4000137	12-Dehydrocholic Acid Methyl Ester	NA
HM4000141	Dehydrolithocholic acid (DHLCA)	NA
HM4000142	Tauro-zeta-muricholic acid	NA
HM4000144	alpha-Muricholic acid (alpha-MCA)	NA
HM4000146	beta-Muricholic Acid (beta-MCA)	NA
HM4000152	Apocholic Acid(APCA)	NA
HM4000153	23-Nordeoxycholic acid	NA
HMDB0000005	2-Ketobutyric acid	Organic acids
HMDB0000008	2-Hydroxybutyric acid	Fatty acids
HMDB0000011	3-Hydroxybutyric acid	Organic acids
HMDB0000019	alpha-Ketoisovaleric acid	Organic acids
HMDB0000020	p-Hydroxyphenylacetic acid	Benzenoids
HMDB0000030	Biotin	Biotin and derivatives
HMDB0000034	Adenine	Imidazopyrimidines
HMDB0000039	Butyric acid	Fatty acids
HMDB0000042	Acetic acid	Fatty acids
HMDB0000043	Betaine	Amino acids and Peptides
HMDB0000044	Ascorbic acid	Organoheterocyclic
HMDB0000045	Adenosine monophosphate	Nucleosides
HMDB0000048	Melibiose	Carbohydrates
HMDB0000058	Cyclic AMP	Nucleosides
HMDB0000060	Acetoacetic acid	Organic acids
HMDB0000062	L-Carnitine (C0)	Carnitines or Acyl carnitines
HMDB0000064	Creatine	Amino acids and Peptides
HMDB0000072	Aconitic acid	Organic acids
HMDB0000082	Cytidine triphosphate	Nucleosides
HMDB0000092	Dimethylglycine	Amino acids and Peptides
HMDB0000094	Citric acid	Organic acids
HMDB0000107	Galactitol	Organooxygen
HMDB0000112	Gamma-Aminobutyric acid (GABA)	Amino acids and Peptides
HMDB0000115	Glycolic acid	Organic acids
HMDB0000118	Homovanillic acid	Benzenoids
HMDB0000119	Glyoxylic acid	Organic acids
HMDB0000121	Folic acid	Benzenoids
HMDB0000122	Glucose	Carbohydrates
HMDB0000123	Glycine(Gly)	Amino acids and Peptides
HMDB0000124	Fructose 6-phosphate (F6P)	Carbohydrates
HMDB0000128	Guanidoacetic acid	Organic acids
HMDB0000130	Homogentisic acid	Benzenoids
HMDB0000133	Guanosine (G)	Nucleosides
HMDB0000134	Fumaric acid	Organic acids
HMDB0000138	Glycocholic acid (GCA)	Bile acids
HMDB0000139	Glyceric acid	Carbohydrates
HMDB0000148	L-Glutamic acid(Glu)	Amino acids and Peptides
HMDB0000150	Gluconolactone	Carbohydrates
HMDB0000151	Estradiol	Steroids and steroid derivatives
HMDB0000152	Gentisic acid	Benzenoids
HMDB0000153	Estriol	Steroids and steroid derivatives
HMDB0000156	Malic acid	Organic acids
HMDB0000158	L-Tyrosine(Tyr)	Amino acids and Peptides
HMDB0000159	L-Phenylalanine(Phe)	Amino acids and Peptides
HMDB0000161	L-Alanine(Ala)	Amino acids and Peptides
HMDB0000162	L-Proline(Pro)	Amino acids and Peptides
HMDB0000163	Maltose	Carbohydrates
HMDB0000169	Mannose	Carbohydrates
HMDB0000172	Isoleucine	Amino acids and Peptides
HMDB0000174	L-Fucose	Carbohydrates
HMDB0000176	Maleic acid	Organic acids
HMDB0000177	L-Histidine(His)	Amino acids and Peptides
HMDB0000182	L-Lysine	Amino acids and Peptides
HMDB0000187	L-Serine(Ser)	Amino acids and Peptides
HMDB0000190	L-Lactic acid	Organic acids
HMDB0000191	L-Aspartic acid(Asp)	Amino acids and Peptides
HMDB0000192	Cystine	Amino acids, peptides, and analogues
HMDB0000193	Isocitric acid	Organic acids
HMDB0000194	Anserine	Amino acids and Peptides
HMDB0000195	Inosine	Nucleosides
HMDB0000197	Indoleacetic acid	Organic acids
HMDB0000201	L-Acetylcarnitine(C2)	Carnitines or Acyl carnitines
HMDB0000202	Methylmalonic acid	Organic acids
HMDB0000207	Oleic acid	Fatty acyls[FA]
HMDB0000209	Phenylacetic acid	Benzene and derivatives
HMDB0000210	Pantothenic acid	Organooxygen compounds
HMDB0000211	myo-Inositol	Organooxygen
HMDB0000215	N-Acetyl-D-glucosamine	Carbohydrates
HMDB0000222	Palmitoylcarnitine(C16)	Carnitines or Acyl carnitines
HMDB0000223	Oxalacetic acid	Organic acids
HMDB0000224	O-Phosphoethanolamine	Organic acids
HMDB0000225	Oxoadipic acid	Organic acids
HMDB0000226	Orotic acid	Organoheterocyclic
HMDB0000230	N-Acetylneuraminic acid	Carbohydrates
HMDB0000232	Quinolinic acid	Organic acids
HMDB0000243	Pyruvic acid	Organic acids
HMDB0000247	Sorbitol	Carbohydrates
HMDB0000248	Thyroxine	Amino acids, peptides, and analogues
HMDB0000254	Succinic acid	Organic acids
HMDB0000262	Thymine	Pyrimidines and pyrimidine derivatives
HMDB0000265	Liothyronine	Amino acids, peptides, and analogues
HMDB0000267	Pyroglutamic acid	Amino acids and Peptides
HMDB0000271	Sarcosine	Amino acids and Peptides
HMDB0000272	Phosphoserine	Amino acids and Peptides
HMDB0000273	Thymidine	Nucleosides
HMDB0000283	Ribose	Carbohydrates
HMDB0000288	Uridine 5'-monophosphate	Nucleosides
HMDB0000289	Uric acid	Purines and derivatives
HMDB0000291	Vanillymandelic Acid	Organic acids
HMDB0000299	Xanthosine	Nucleosides
HMDB0000301	Urocanic acid	Organic acids
HMDB0000303	Tryptamine	Indoles and derivatives
HMDB0000317	2-Hydroxy-3-methylpentanoic acid	Fatty acyls[FA]
HMDB0000321	2-hydroxyadipic acid	Fatty acyls[FA]
HMDB0000328	12-Ketodeoxycholic acid(12-keto-CDCA)	Bile acids
HMDB0000345	3-Hydroxyadipic acid	Organic acids
HMDB0000350	3-Hydroxysebacic acid	Organic acids
HMDB0000379	2-Methylcitric acid	Organic acids
HMDB0000393	3-Hexenedioic acid	Fatty acids
HMDB0000398	3-Oxoadipic acid	Organic acids and derivatives
HMDB0000413	3-Hydroxydodecanedioic acid	Organic acids
HMDB0000423	3,4-Dihydroxyhydrocinnamic acid	Phenylpropanoids and polyketides
HMDB0000426	Citramalic acid	Fatty acids
HMDB0000434	Homoveratric acid	Benzenoids
HMDB0000440	3-Hydroxyphenylacetic acid	Benzenoids
HMDB0000446	N-alpha-Acetyl-L-lysine	Amino acids and Peptides
HMDB0000448	Adipic acid	Fatty acids
HMDB0000450	5-Hydroxylysine	Amino acids and Peptides
HMDB0000452	L-alpha-Aminobutyric acid	Organic acids
HMDB0000462	Allantoin	Imidazoles
HMDB0000482	Caprylic acid	Fatty acids
HMDB0000484	Vanillic acid	Benzenoids
HMDB0000486	7-Hydroxyoctanoic acid	Organic acids
HMDB0000491	3-Methyl-2-oxovaleric acid	Organic acids
HMDB0000500	4-Hydroxybenzoic acid	Benzenoids
HMDB0000502	3-Oxocholic acid	Bile acids, alcohols and derivatives
HMDB0000508	Ribitol	Carbohydrates
HMDB0000509	Senecioic acid	Organic acids
HMDB0000510	Aminoadipic acid	Organic acids
HMDB0000512	N-Acetyl-L-phenylalanine	Benzenoids
HMDB0000517	L-Arginine(Arg)	Amino acids and Peptides
HMDB0000522	3-Methylglutaconic acid	Fatty acyls[FA]
HMDB0000528	4,5-Dihydroorotic acid	Amino acids, peptides, and analogues
HMDB0000529	5Z-Dodecenoic acid	Fatty acids
HMDB0000531	3-Hydroxyvaleric acid	Fatty acyls[FA]
HMDB0000532	Acetylglycine	Amino acids and Peptides
HMDB0000535	Caproic acid	Fatty acids
HMDB0000539	Arabinonic acid	Carbohydrates
HMDB0000543	Benzenebutanoic acid	Benzenoids
HMDB0000555	3-Methyladipic acid	Fatty acids
HMDB0000557	L-Alloisoleucine	Amino acids and Peptides
HMDB0000567	Cinnamic acid	Phenylpropanoids and polyketides
HMDB0000575	Homocystine	Amino acids, peptides, and analogues
HMDB0000582	3,5-Diiodothyronine	Amino acids, peptides, and analogues
HMDB0000613	Erythronic acid	Carbohydrates
HMDB0000621	Ribulose	Carbohydrates
HMDB0000623	Dodecanedioic acid	Fatty acids
HMDB0000634	Citraconic acid	Fatty acids
HMDB0000635	Succinylacetone	Organic acids
HMDB0000639	Galactaric acid	Carbohydrates
HMDB0000651	Decanoylcarnitine (C10)	Carnitines or Acyl carnitines
HMDB0000660	Fructose	Carbohydrates
HMDB0000661	Glutaric acid	Organic acids
HMDB0000663	Glucaric acid	Carbohydrates
HMDB0000665	Leucinic acid	Fatty acyls[FA]
HMDB0000666	Heptanoic acid	Fatty acids
HMDB0000667	L-Thyronine	Amino acids and Peptides
HMDB0000669	Ortho-Hydroxyphenylacetic acid	Benzenoids
HMDB0000670	Homo-L-arginine	Amino acids and Peptides
HMDB0000673	Linoleic acid	Fatty acyls[FA]
HMDB0000678	Isovalerylglycine	Amino acids and Peptides
HMDB0000686	Isoursodeoxycholic acid(Iso-UDCA)	Bile acids, alcohols and derivatives
HMDB0000687	L-Leucine(Leu)	Amino acids and Peptides
HMDB0000688	Isovalerylcarnitine(C5)	Carnitines or Acyl carnitines
HMDB0000689	Isocaproic acid	Fatty acids
HMDB0000691	Malonic acid	Organic acids
HMDB0000694	L-2-Hydroxyglutaric acid	Fatty acids
HMDB0000695	Ketoleucine	Organic acids
HMDB0000696	L-Methionine(Met)	Amino acids and Peptides
HMDB0000700	Hydroxypropionic acid	Organic acids
HMDB0000701	Hexanoylglycine	Amino acids, peptides, and analogues
HMDB0000703	Mandelic acid	Benzenoids
HMDB0000707	4-Hydroxyphenylpyruvic acid	Benzenoids
HMDB0000711	Hydroxyoctanoic acid	Fatty acids
HMDB0000714	Hippuric acid	Benzenoids
HMDB0000716	L-Pipecolic acid	Amino acids and Peptides
HMDB0000718	Isovaleric acid	Fatty acyls[FA]
HMDB0000720	Levulinic acid	Organic acids
HMDB0000721	Glycylproline	Amino acids and Peptides
HMDB0000729	alpha-Hydroxyisobutyric acid	Organic acids
HMDB0000733	Hyodeoxycholic acid(HDCA)	Bile acids
HMDB0000734	Indoleacrylic acid	Indoles and derivatives
HMDB0000736	Isobutyryl-L-carnitine(C4)	Fatty acyls[FA]
HMDB0000740	Lactulose	Carbohydrates
HMDB0000742	Homocysteine	Amino acids and Peptides
HMDB0000746	Hydroxyisocaproic acid	Fatty acids
HMDB0000748	L-3-Phenyllactic acid	Benzenoids
HMDB0000749	Mesaconic acid	Fatty acyls[FA]
HMDB0000752	Methylglutaric acid	Fatty acids
HMDB0000754	3-Hydroxyisovaleric acid	Fatty acids
HMDB0000755	Hydroxyphenyllactic acid	Fatty acids
HMDB0000759	Glycylleucine	Amino acids and Peptides
HMDB0000761	Lithocholic acid(LCA)	Bile acids
HMDB0000763	5-Hydroxyindoleacetic acid	Indole and derivatives
HMDB0000764	Hydrocinnamic acid	Phenylpropanoids and polyketides
HMDB0000765	Mannitol	Carbohydrates
HMDB0000766	N-Acetyl-L-alanine	Amino acids and Peptides
HMDB0000779	Phenyllactic acid	Benzenoids
HMDB0000783	Propionylglycine	Amino acids and Peptides
HMDB0000784	Azelaic acid	Fatty acids
HMDB0000806	Myristic acid	Fatty acids
HMDB0000807	3-Phosphoglyceric acid	Carbohydrates
HMDB0000812	N-Acetyl-L-aspartic acid	Amino acids and Peptides
HMDB0000822	p-Hydroxymandelic acid	Benzenoids
HMDB0000824	Propionylcarnitine(C3)	Carnitines or Acyl carnitines
HMDB0000828	Ureidosuccinic acid	Organic acids
HMDB0000840	Salicyluric acid	Benzenoids
HMDB0000842	Quinaldic acid	Carbohydrates
HMDB0000847	Pelargonic acid	Fatty acids
HMDB0000848	Stearoylcarnitine(C18)	Carnitines or Acyl carnitines
HMDB0000849	Rhamnose	Carbohydrates
HMDB0000857	Pimelic acid	Fatty acids
HMDB0000858	Monomethyl glutaric acid	Fatty acids
HMDB0000866	N-Acetyl-L-tyrosine	Amino acids and Peptides
HMDB0000870	Histamine	Amino acids and Peptides
HMDB0000873	4-Methylcatechol	Benzenoids
HMDB0000875	Trigonelline	Alkaloids and derivatives
HMDB0000881	Xanthurenic acid	Quinone and hydroquinone lipids
HMDB0000883	L-Valine(Val)	Amino acids and Peptides
HMDB0000892	Valeric acid	Fatty acids
HMDB0000893	Suberic acid	Fatty acids
HMDB0000904	Citrulline(Cit)	Amino acids and Peptides
HMDB0000910	Tridecanoic acid	Fatty acids
HMDB0000929	L-Tryptophan(Trp)	Amino acids and Peptides
HMDB0000932	Tauro-beta-muricholic acid(T-beta-MCA)	Bile acids, alcohols and derivatives
HMDB0000933	Traumatic acid	Fatty acids
HMDB0000939	S-Adenosylhomocysteine	Nucleosides
HMDB0000944	Behenic acid	Fatty acids
HMDB0000946	Ursodeoxycholic acid(UDCA)	Bile acids
HMDB0000947	Undecanoic acid	Fatty acids
HMDB0000951	Taurochenodeoxycholic acid(TCDCA)	Bile acids
HMDB0000954	Ferulic acid	Phenylpropanoids and polyketides
HMDB0000956	Tartaric acid	Carbohydrates
HMDB0000959	Tiglylglycine	Amino acids, peptides, and analogues
HMDB0001043	Arachidonic acid	Fatty acids
HMDB0001051	Glyceraldehyde	Carbohydrates
HMDB0001138	N-Acetyl-L-glutamic acid	Amino acids, peptides, and analogues
HMDB0001149	5-Aminolevulinic acid	Amino acids and Peptides
HMDB0001151	Allose	Carbohydrates
HMDB0001160	Tricosanoic acid	Fatty acids
HMDB0001238	N-Acetylserotonin (NAS)	Amino acids and Peptides
HMDB0001256	Spermine	Organonitrogen
HMDB0001262	Maltotriose	Carbohydrates
HMDB0001266	L-Sorbose	Carbohydrates
HMDB0001358	Retinal	Retinoids
HMDB0001370	Diaminopimelic acid	Amino acids, peptides, and analogues
HMDB0001388	alpha-Linolenic acid	Fatty acids
HMDB0001392	p-Aminobenzoic acid	Benzenoids
HMDB0001397	Guanosine monophosphate	Nucleosides
HMDB0001401	Glucose 6-phosphate	Carbohydrates
HMDB0001431	Pyridoxamine	Organoheterocyclic
HMDB0001491	Pyridoxal 5'-phosphate	Benzenoids
HMDB0001514	Glucosamine	Benzenoids
HMDB0001538	3-Pyridylacetic acid	Pyridines and derivatives
HMDB0001545	Pyridoxal	Benzenoids
HMDB0001548	Ribose 5-phosphate	Carbohydrates
HMDB0001562	Folinic acid	Organoheterocyclic
HMDB0001587	Phenylglyoxylic acid	Benzenoids
HMDB0001624	2-Hydroxycaproic acid	Fatty acids
HMDB0001645	L-Norleucine	Amino acids and Peptides
HMDB0001844	Methylsuccinic acid	Fatty acids
HMDB0001852	Retinoic acid	Phenylpropanoids and polyketides
HMDB0001866	3,4-Dihydroxymandelic acid	Benzenoids
HMDB0001867	4-Aminohippuric acid	Benzenoids
HMDB0001870	Benzoic acid	Benzenoids
HMDB0001871	Epicatechin	Phenylpropanoids and polyketides
HMDB0001873	Isobutyric acid	Fatty acids
HMDB0001877	Valproic acid	Fatty acids
HMDB0001885	3-Chlorotyrosine	Amino acids and Peptides
HMDB0001890	Acetylcysteine	Amino acids and Peptides
HMDB0001891	m-Aminobenzoic acid	Benzenoids
HMDB0001892	Menadione(Vitamin K3)	Benzenoids
HMDB0001901	Aminocaproic acid	Fatty acids
HMDB0001906	2-Aminoisobutyric acid	Amino acids and Peptides
HMDB0001919	Famotidine	Organoheterocyclic
HMDB0001939	Medroxyprogesterone	Steroids and steroid derivatives
HMDB0001954	3-Hydroxyoctanoic acid	Organic acids
HMDB0001955	3-Phenylbutyric acid	Phenylpropanoids and polyketides
HMDB0001964	Caffeic acid	Phenylpropanoids and polyketides
HMDB0001987	2-Hydroxy-2-methylbutyric acid	Amino acids and Peptides
HMDB0001999	Eicosapentaenoic acid EPA	Fatty acids
HMDB0002000	Myristoleic acid	Fatty acids
HMDB0002006	2,3-Diaminopropionic acid	Amino acids and Peptides
HMDB0002013	Butyrylcarnitine(C4)	Carnitines or Acyl carnitines
HMDB0002024	Imidazoleacetic acid	Imidazoles
HMDB0002035	4-Hydroxycinnamic acid	Phenylpropanoids and polyketides
HMDB0002063	Heptacosanoic acid	Fatty acids
HMDB0002068	Erucic acid	Fatty acids
HMDB0002074	2,2-Dimethylsuccinic acid	Fatty acids
HMDB0002080	Petroselinic acid	Fatty acids
HMDB0002085	Syringic acid	Benzenoids
HMDB0002092	Itaconic acid	Organic acids
HMDB0002095	Malonylcarnitine(C3DC)	Carnitines or Acyl carnitines
HMDB0002096	3-Indolebutyric acid	Indoles and derivatives
HMDB0002099	6-Methyladenine	Organoheterocyclic
HMDB0002107	Phthalic acid	Benzenoids
HMDB0002108	Methylcysteine	Amino acids and Peptides
HMDB0002127	3-Mercaptolactic acid	Carbohydrates
HMDB0002176	Ethylmethylacetic acid	Fatty acids
HMDB0002183	Docosahexaenoic Acid	Fatty acids
HMDB0002186	Hexadecenoic Acid	Fatty acids
HMDB0002199	Desaminotyrosine	Phenylpropanoids and polyketides
HMDB0002226	Adrenic acid	Fatty acids
HMDB0002231	11Z-Eicosenoic acid	Fatty acids
HMDB0002243	Picolinic acid	Pyridines and derivatives
HMDB0002250	Dodecanoylcarnitine(C12)	Carnitines or Acyl carnitines
HMDB0002259	Heptadecanoic acid	Fatty acids
HMDB0002271	Imidazolepropionic acid	Imidazoles
HMDB0002285	2-Indolecarboxylic acid	Indoles and derivatives
HMDB0002302	Indole-3-propionic acid	Indoles and derivatives
HMDB0002329	Oxalic acid	Organic acids
HMDB0002340	2-Methylbenzoic acid	Benzenoids
HMDB0002361	Pentacosanoic acid	Fatty acyls[FA]
HMDB0002366	Tiglylcarnitine(C5:1)	Fatty acyls[FA]
HMDB0002393	N-Methyl-D-aspartic acid	Amino acids and Peptides
HMDB0002428	Terephthalic acid	Benzene and derivatives
HMDB0002432	Sumiki's acid	Organoheterocyclic
HMDB0002441	3,3-Dimethylglutaric acid	Fatty acids
HMDB0002511	3,4,5-Trimethoxycinnamic acid	Phenylpropanoids and polyketides
HMDB0002520	beta-Glycerophosphoric acid	Glycerophospholipids
HMDB0002643	3-(3-Hydroxyphenyl)-3-hydroxypropanoic acid	Phenylpropanoids and polyketides
HMDB0002658	6-Hydroxynicotinic acid	Pyridine and derivatives
HMDB0002670	Naringenin	Phenylpropanoids and polyketides
HMDB0002757	Cysteic acid	Amino acids and Peptides
HMDB0002802	Cortisone	Steroids and steroid derivatives
HMDB0002820	Methylimidazoleacetic acid	Imidazoles
HMDB0002917	Xylitol	Carbohydrates
HMDB0002923	Isomaltose	Carbohydrates
HMDB0002925	Dihomo-gamma-linolenic acid	Fatty acids
HMDB0002931	N-Acetylserine	Amino acids and Peptides
HMDB0003011	O-Acetylserine	Amino acids and Peptides
HMDB0003070	Shikimic acid	Organooxygen
HMDB0003072	Quinic acid	Organooxygen
HMDB0003073	Gamma-Linolenic acid	Fatty acids
HMDB0003152	N-Methylnicotinamide	Pyridines and derivatives
HMDB0003164	Chlorogenic acid	Organooxygen
HMDB0003192	5-Aminoimidazole-4-carboxamide	Organoheterocyclic
HMDB0003229	Palmitoleic acid	Fatty acids
HMDB0003231	Vaccenic acid	Fatty acids
HMDB0003320	Indole-3-carboxylic acid	Indoles and derivatives
HMDB0003355	5-Aminopentanoic acid	Amino acids and Peptides
HMDB0003357	N2-Acetylornithine	Amino acids and Peptides
HMDB0003418	Tagatose	Carbohydrates
HMDB0003464	4-Guanidinobutanoic acid	Organic acids
HMDB0003466	L-Gulonolactone	Organoheterocyclic
HMDB0003474	3,5-Diiodo-L-tyrosine	Amino acids, peptides, and analogues
HMDB0003498	D-Glucose beta-phosphate	Carbohydrates
HMDB0003584	Taurocyamine	Organic acids
HMDB0003681	4-Acetamidobutanoic acid	Amino acids and Peptides
HMDB0003747	Resveratrol	Phenylpropanoids and polyketides
HMDB0003966	Selenomethionine	Amino acids and Peptides
HMDB0004041	L-Allothreonine	Amino acids and Peptides
HMDB0004096	5-Methoxyindoleacetate	Indoles and derivatives
HMDB0004230	Pyrrole-2-carboxylic acid	Organoheterocyclic
HMDB0004461	Benzamide	Benzenoids
HMDB0004815	4-Hydroxy-3-methylbenzoic acid	Benzenoids
HMDB0004992	Ethyl 4-amino-benzoate	Benzenoids
HMDB0005060	Eicosadienoic acid	Fatty acids
HMDB0005065	Oleoylcarnitine	Carnitines or Acyl carnitines
HMDB0005066	Tetradecanoylcarnitine	Carnitines or Acyl carnitines
HMDB0005807	Gallic acid	Benzenoids
HMDB0005923	N4-Acetylcytidine	Nucleosides
HMDB0006024	Mevalonolactone	Delta valerolactones
HMDB0006028	N-Acetylasparagine	Amino acids, peptides, and analogues
HMDB0006029	N-Acetylglutamine	Amino acids and Peptides
HMDB0006049	O-Phosphotyrosine	Amino acids, peptides, and analogues
HMDB0006116	3-Hydroxyhippuric acid	Benzenoids
HMDB0006270	Linoelaidic acid	Fatty acids
HMDB0006331	Muconic acid	Fatty acids
HMDB0006344	Phenylacetylglutamine	Amino acids and Peptides
HMDB0006469	Linoleyl carnitine(C18:2)	Carnitines or Acyl carnitines
HMDB0006899	Alanylglycine	Amino acids, peptides, and analogues
HMDB0010720	But-2-enoic acid	Fatty acids
HMDB0011718	4-Hydroxybenzaldehyde	Benzenoids
HMDB0011727	Bicine	Organic acids
HMDB0011733	Glycyl-glycine	Amino acids and Peptides
HMDB0011743	2-Phenylpropionate	Phenylpropanoids and polyketides
HMDB0011745	N-Acetyl-L-methionine	Amino acids and Peptides
HMDB0011751	3-Methoxybenzenepropanoic acid	Phenylpropanoic acids
HMDB0011753	Iminodiacetic acid	Amino acids, peptides, and analogues
HMDB0011756	N-Acetylleucine	Amino acids and Peptides
HMDB0012328	Palmitelaidic acid	Fatty acids
HMDB0013127	3-Hydroxybutyrylcarnitine(C4-OH)	Fatty acyls[FA]
HMDB0013128	Valerylcarnitine	Fatty acyls[FA]
HMDB0013130	Glutarylcarnitine(C5DC)	Carnitines or Acyl carnitines
HMDB0013133	Methylmalonylcarnitine(C4DC)	Fatty acyls[FA]
HMDB0013292	p-Methylhippuric acid	Benzenoids
HMDB0013622	10Z-Nonadecenoic acid	Fatty acids
HMDB0013676	2,6-Dihydroxy-benzoic scid	Benzenoids
HMDB0013677	3,5-Dihydroxybenzoic acid	Benzenoids
HMDB0013678	4-Hydroxyhippuric acid	Benzenoids
HMDB0013713	N-acetyltryptophan	Amino acids and Peptides
HMDB0013716	Norvaline	Amino acids, peptides, and analogues
HMDB0014312	Lipoic acid	Organoheterocyclic
HMDB0014389	Mesalazine	Benzene and derivatives
HMDB0014447	Tranexamic Acid	Amino acids and Peptides
HMDB0015381	Gliquidone	Organoheterocyclic
HMDB0028694	Alanylphenylalanine	Amino acids and Peptides
HMDB0028854	Glycylvaline	Amino acids and Peptides
HMDB0028929	Leucyl-Glycine	Amino acids and Peptides
HMDB0029273	2,6-Dimethoxybenzoic acid	Benzenoids
HMDB0029415	S-Carboxymethyl-L-cysteine	Amino acids and Peptides
HMDB0029581	2,4-Hexadienoic acid	Fatty acids
HMDB0029657	2,4'-Dihydroxyacetophenone	Organooxygen
HMDB0029737	Indole-3-carboxaldehyde	Indoles and derivatives
HMDB0029738	Indole-3-methyl acetate	Indoles and derivatives
HMDB0029739	1H-Indole-3-acetamide	Indoles and derivatives
HMDB0029865	Umbelliferone	Phenylpropanoids and polyketides
HMDB0029942	Arabinose	Carbohydrates
HMDB0030564	Piceid	Phenylpropanoids and polyketides
HMDB0031125	Glycerol trihexanoate	Glycerolipids
HMDB0031158	2-Methyl-4-pentenoic acid	Fatty acids
HMDB0031193	1,2,3-Propanetricarboxylic acid	Organic acids
HMDB0031230	2-Ethylhexanoic acid	Fatty acids
HMDB0031342	Cyclohexanecarboxylic Acid	Organic acids
HMDB0031580	2-Methylpentanoic acid	Fatty acids
HMDB0031587	2-Methylheptanoic Acid	Fatty acids
HMDB0031654	3-Aminobutanoic acid	Amino acids, peptides, and analogues
HMDB0031861	2-Acetylpyrazine	Organooxygen
HMDB0032248	11-Dodecenoic acid	Fatty acids
HMDB0032616	Sinapic acid	Phenylpropanoids and polyketides
HMDB0033161	2,6-Pyridinedicarboxylic acid	Pyridines and derivatives
HMDB0033375	Octyl gallate	Benzenoids
HMDB0033774	3-Methylpentanoic acid	Fatty acids
HMDB0034297	Ricinoleic acid	Fatty acids
HMDB0034323	S-Allylcysteine	Amino acids and Peptides
HMDB0034436	Rotenone	Phenylpropanoids and polyketides
HMDB0035030	Amygdalin	Carbohydrates
HMDB0035140	Abscisic acid	Terpenoids
HMDB0035514	Oxindole-3-acetic acid	Indole and derivatives
HMDB0036136	4-Ethyloctanoic acid	Fatty acyls[FA]
HMDB0036458	1-Aminocyclopropanecarboxylic acid	Amino acids and Peptides
HMDB0036626	3,4-Dihydro-2H-1-benzopyran-2-one	Phenylpropanoids and polyketides
HMDB0041220	Dibutyl decanedioate	Fatty acids
HMDB0041481	4-(3,4-Methylenedioxyphenyl)-2-butanone	Organoheterocyclic
HMDB0041683	4-Hydroxyphenyl-2-propionic acid	Phenylpropanoids and polyketides
HMDB0042032	Thiodiacetic acid	Organic acids
HMDB0059720	Meta-Tyrosine	Amino acids and Peptides
HMDB0059722	Mono-methyl-adipate	Fatty acids
HMDB0059876	Pantolactone	Organoheterocyclic
HMDB0059965	3,4-Dihydroxybenzaldehyde	Benzenoids
HMDB0059969	3-Methoxyphenylacetic acid	Benzenoids
HMDB0060038	10Z-Heptadecenoic acid	Fatty acids
HMDB0060484	Indolepyruvate	Indoles and derivatives
HMDB0061677	O-Adipoylcarnitine(C6DC)	Carnitines or Acyl carnitines
HMDB0062248	Tetradecenoic acid	Fatty acids
HMDB0062477	2-Deoxyglucose	Carbohydrates
HMDB0062795	N-carbamoylglutamic Acid	Amino acids and Peptides
HMDB0094701	N-Acetylproline	Amino acids and Peptides
HMDB0240266	Methyl vanillate	Benzenoids
HMDB0242143	3-Indoleglyoxylic acid	Indoles and derivatives
HMDB0244268	10-Heptadecenoic acid	Fatty acids
HMDB0244272	10-Hydroxydecanoic acid	Organic acids
HMDB0247918	Acetovanillone	Organooxygen
HMDB0253945	Lactobionic acid	Fatty acids
HMDB0340508	4-Methylhexanoic acid	Fatty acids
HMDB0341150	Galactosamine	NA
C13916	Cer(d18:1/14:0)	Ceramides
HMDB0000564	PC(16:0/16:0)	P-Choline
HMDB0002815	LPC(18:1)	Glycerophosphocholines
HMDB0005779	PE (18:0/20:4)	P-Ethanol Amine
HMDB0005780	PE (16:0/22:6)	P-Ethanol Amine
HMDB0007021	DAG(16:0/18:1)	Diradylglycerols
HMDB0007030	DAG (18:1/18:1)	Diradylglycerols
HMDB0007098	DAG(16:0/16:0)	Diradylglycerols
HMDB0007099	DAG(16:0/16:1)	Diradylglycerols
HMDB0007100	DAG(16:0/18:0)	Diradylglycerols
HMDB0007104	DAG(16:0/18:3)	Diradylglycerols
HMDB0007132	DAG(16:1/18:2)	Diradylglycerols
HMDB0007136	DAG(18:0/18:1)	Diradylglycerols
HMDB0007161	DAG(18:0/18:2)	Diradylglycerols
HMDB0007197	DAG(18:1/20:3)	Diradylglycerols
HMDB0007199	DAG(18:1/20:4)	Diradylglycerols
HMDB0007969	PC(16:0/16:1)	P-Choline
HMDB0007971	PC(16:0/18:1)	P-Choline
HMDB0007984	PC(16:0/20:5)	P-Choline
HMDB0007987	PC(16:0/22:2)	P-Choline
HMDB0007988	PC(16:0/22:4)	P-Choline
HMDB0007989	PC(16:0/22:5)	P-Choline
HMDB0007991	PC(16:0/22:6)	P-Choline
HMDB0008045	PC(18:0/20:2)	P-Choline
HMDB0008046	PC(18:0/20:3)	P-Choline
HMDB0008048	PC(18:0/20:4)	P-Choline
HMDB0008055	PC(18:0/22:5)	P-Choline
HMDB0008057	PC(18:0/22:6)	P-Choline
HMDB0008072	PC(18:1/18:2)	P-Choline
HMDB0008078	PC(18:1/20:2)	P-Choline
HMDB0008079	PC(18:1/20:3)	P-Choline
HMDB0008083	PC(18:1/20:5)	P-Choline
HMDB0008090	PC(18:1/22:6)	P-Choline
HMDB0008139	PC(18:2/20:3)	P-Choline
HMDB0008143	PC(18:2/20:0)	P-Choline
HMDB0008144	PC(18:2/20:1)	P-Choline
HMDB0008147	PC(18:2/20:4)	P-Choline
HMDB0008149	PC(18:2/20:5)	P-Choline
HMDB0008156	PC(18:2/22:6)	P-Choline
HMDB0008378	PC(20:3/20:4)	P-Choline
HMDB0008443	PC(20:4/20:4)	P-Choline
HMDB0008449	PC(20:4/22:4)	P-Choline
HMDB0008926	PE(16:0/18:1)	P-Ethanol Amine
HMDB0008934	PE(16:0/20:2)	P-Ethanol Amine
HMDB0008937	PE(16:0/20:4)	P-Ethanol Amine
HMDB0008944	PE(16:0/22:5)	P-Ethanol Amine
HMDB0009000	PE(18:0/20:2)	P-Ethanol Amine
HMDB0009010	PE(18:0/22:5)	P-Ethanol Amine
HMDB0009025	PE(18:1/18:1)	P-Ethanol Amine
HMDB0009027	PE(18:1/18:2)	P-Ethanol Amine
HMDB0009028	PE(18:1/18:3)	P-Ethanol Amine
HMDB0009038	PE(18:1/20:5)	P-Ethanol Amine
HMDB0009045	PE(18:1/22:6)	P-Ethanol Amine
HMDB0009097	PE(18:2/20:0)	P-Ethanol Amine
HMDB0009099	PE(18:2/20:2)	P-Ethanol Amine
HMDB0009102	PE(18:2/20:4)	P-Ethanol Amine
HMDB0009104	PE(18:2/20:5)	P-Ethanol Amine
HMDB0009333	PE (20:3/20:4)	P-Ethanol Amine
HMDB0009399	PE(20:4/20:4)	P-Ethanol Amine
HMDB0009779	PI(16:0/16:1)	P-Inositol
HMDB0009786	PI(16:0/20:2)	P-Inositol
HMDB0009788	PI(16:0/20:3)	P-Inositol
HMDB0009794	PI(16:0/22:4)	P-Inositol
HMDB0009799	PI(16:1/18:0)	P-Inositol
HMDB0009816	PI(18:0/20:4)	P-Inositol
HMDB0009818	PI(18:0/22:4)	P-Inositol
HMDB0009837	PI(18:1/18:1)	P-Inositol
HMDB0009838	PI(18:1/18:2)	P-Inositol
HMDB0009839	PI(18:1/18:3)	P-Inositol
HMDB0009843	PI(18:1/20:3)	P-Inositol
HMDB0009850	PI(18:2/18:2)	P-Inositol
HMDB0009852	PI(18:2/20:1)	P-Inositol
HMDB0009855	PI(18:2/20:3)	P-Inositol
HMDB0010165	PS(18:0/20:4)	P-Serine
HMDB0010166	PS(18:0/22:5)	P-Serine
HMDB0010375	LPC(15:0)	Glycerophosphocholines
HMDB0010379	LPC(14:0)	Glycerophosphocholines
HMDB0010382	LPC(16:0)	Glycerophosphocholines
HMDB0010383	LPC(16:1)	Glycerophosphocholines
HMDB0010384	LPC(18:0)	Glycerophosphocholines
HMDB0010386	LPC(18:2)	Glycerophosphocholines
HMDB0010387	LPC(18:3)	Glycerophosphocholines
HMDB0010391	LPC(20:1)	Glycerophosphocholines
HMDB0010392	LPC(20:2)	Glycerophosphocholines
HMDB0010393	LPC(20:3)	Glycerophosphocholines
HMDB0010395	LPC(20:4)	Glycerophosphocholines
HMDB0010397	LPC(20:5)	Glycerophosphocholines
HMDB0010399	LPC(22:1)	Glycerophosphocholines
HMDB0010400	LPC(22:2)	Glycerophosphocholines
HMDB0010401	LPC(22:4)	Glycerophosphocholines
HMDB0010402	LPC(22:5)	Glycerophosphocholines
HMDB0010404	LPC(22:6)	Glycerophosphocholines
HMDB0010570	PG(16:0/16:0)	P-Glycerol
HMDB0010571	PG(16:0/16:1)	P-Glycerol
HMDB0010573	PG(16:0/18:1)	P-Glycerol
HMDB0010580	PG(16:0/20:4)	P-Glycerol
HMDB0010582	PG(16:0/22:5)	P-Glycerol
HMDB0010584	PG(16:0/22:6)	P-Glycerol
HMDB0010605	PG(18:0/18:2)	P-Glycerol
HMDB0010608	PG(18:0/20:3)	P-Glycerol
HMDB0010610	PG(18:0/20:4)	P-Glycerol
HMDB0010611	PG(18:0/22:4)	P-Glycerol
HMDB0010612	PG(18:0/22:5)	P-Glycerol
HMDB0010614	PG(18:0/22:6)	P-Glycerol
HMDB0010618	PG(18:1/18:1)	P-Glycerol
HMDB0010620	PG(18:1/18:2)	P-Glycerol
HMDB0010621	PG(18:1/18:3)	P-Glycerol
HMDB0010623	PG(18:1/20:3)	P-Glycerol
HMDB0010629	PG(18:1/22:6)	P-Glycerol
HMDB0010653	PG(18:2/20:3)	P-Glycerol
HMDB0010654	PG(18:0/20:5)	P-Glycerol
HMDB0010655	PG(18:2/20:4)	P-Glycerol
HMDB0010657	PG(18:2/22:5)	P-Glycerol
HMDB0010680	PG(16:0/20:5)	P-Glycerol
HMDB0011129	LPE(18:0)	Glycerophosphoethanolamines
HMDB0011470	LPE(14:0)	Glycerophosphoethanolamines
HMDB0011472	LPE(15:0)	Glycerophosphoethanolamines
HMDB0011473	LPE(16:0)	Glycerophosphoethanolamines
HMDB0011474	LPE(16:1)	Glycerophosphoethanolamines
HMDB0011475	LPE(18:1)	Glycerophosphoethanolamines
HMDB0011477	LPE(18:2)	Glycerophosphoethanolamines
HMDB0011478	LPE(18:3)	Glycerophosphoethanolamines
HMDB0011482	LPE(20:1)	Glycerophosphoethanolamines
HMDB0011483	LPE(20:2)	Glycerophosphoethanolamines
HMDB0011484	LPE(20:3)	Glycerophosphoethanolamines
HMDB0011487	LPE(20:4)	Glycerophosphoethanolamines
HMDB0011489	LPE(20:5)	Glycerophosphoethanolamines
HMDB0011491	LPE(22:1)	Glycerophosphoethanolamines
HMDB0011492	LPE(22:2)	Glycerophosphoethanolamines
HMDB0011493	LPE(22:4)	Glycerophosphoethanolamines
HMDB0011494	LPE(22:5)	Glycerophosphoethanolamines
HMDB0011496	LPE(22:6)	Glycerophosphoethanolamines
HMDB0011774	Cer(d18:1/18:1)	Ceramides
HMDB0011775	Cer(d18:1/22:1)	Ceramides
HMDB0012108	LPC(17:0)	Glycerophosphocholines
HMDB0012359	PS(16:0/18:3)	P-Serine
HMDB0012361	PS(16:0/20:4)	P-Serine
HMDB0012362	PS(16:0/22:6)	P-Serine
HMDB0012382	PS(18:0/20:3)	P-Serine
HMDB0012390	PS(18:1/18:1)	P-Serine
HMDB0012391	PS(18:1/18:2)	P-Serine
HMDB0012392	PS(18:1/18:3)	P-Serine
HMDB0012393	PS(18:1/20:3)	P-Serine
HMDB0012395	PS(18:1/22:6)	P-Serine
HMDB0012403	PS(18:2/18:3)	P-Serine
HMDB0012406	PS(18:2/22:6)	P-Serine
HMDB0012425	PS(18:1/20:5)	P-Serine
HMDB0012427	PS(20:3/20:4)	P-Serine
HMDB0062690	PC(18:1/18:1)	P-Choline
HMDB0112348	PS(16:0/20:5)	P-Serine
HMDB0112351	PS(16:0/22:2)	P-Serine
HMDB0112352	PS(16:0/22:4)	P-Serine
HMDB0112382	PS(18:0/22:4)	P-Serine
HMDB0112394	PS(18:1/20:2)	P-Serine
HMDB0112430	PS(18:2/20:1)	P-Serine
HMDB0112439	PS(18:2/22:5)	P-Serine
HMDB0112581	PS(20:2/20:3)	P-Serine
HMDB0112649	PS(20:4/22:4)	P-Serine
HMDB0116589	PG(20:4/20:4)	P-Glycerol
HML0004	Cer(d18:1/16:0)	Ceramides
HML0005	Cer(d18:1/16:1)	Ceramides
HML0006	Cer(d18:1/18:0)	Ceramides
HML0007	Cer(d18:1/20:0)	Ceramides
HML0008	Cer(d18:1/20:1)	Ceramides
HML0009	Cer(d18:1/22:0)	Ceramides
HML0010	Cer(d18:1/24:0)	Ceramides
HML0011	Cer(d18:1/24:1)	Ceramides
HML0012	Cer(d18:1/26:0)	Ceramides
HML0013	Cer(d18:1/26:1)	Ceramides
HML0014	DAG(16:0/18:2)	Diradylglycerols
HML0016	DAG(16:1/18:1)	Diradylglycerols
HML0018	DAG(18:0/18:0)	Diradylglycerols
HML0019	DAG(18:0/18:3)	Diradylglycerols
HML0021	DAG(18:1/18:2)	Diradylglycerols
HML0022	DAG(18:1/18:3)	Diradylglycerols
HML0024	DAG(20:0/20:1)	Diradylglycerols
HML0039	DAG(20:1/20:4)	Diradylglycerols
HML0043	DAG(20:1/22:3)	NA
HML0047	LPC(17:1)	Glycerophosphocholines
HML0048	LPC(19:0)	Glycerophosphocholines
HML0049	LPC(19:1)	Glycerophosphocholines
HML0050	LPC(20:0)	Glycerophosphocholines
HML0051	LPC(22:0)	Glycerophosphocholines
HML0052	LPE(17:0)	Glycerophosphoethanolamines
HML0053	LPE(17:1)	Glycerophosphoethanolamines
HML0054	LPE(19:0)	Glycerophosphoethanolamines
HML0055	LPE(19:1)	Glycerophosphoethanolamines
HML0056	LPE(20:0)	Glycerophosphoethanolamines
HML0057	LPE(22:0)	Glycerophosphoethanolamines
HML0058	PC(16:0/18:4)	P-Choline
HML0059	PC(16:0/20:0)	P-Choline
HML0060	PC(16:0/20:1)	P-Choline
HML0061	PC(16:0/22:0)	P-Choline
HML0062	PC(16:0/22:1)	P-Choline
HML0066	PC(16:1/18:2)	P-Choline
HML0067	PC(16:1/18:3)	P-Choline
HML0069	PC(16:1/20:0)	P-Choline
HML0072	PC(16:1/20:3)	P-Choline
HML0074	PC(16:1/20:5)	P-Choline
HML0075	PC(16:1/22:0)	P-Choline
HML0076	PC(16:1/22:1)	P-Choline
HML0077	PC(16:1/22:2)	P-Choline
HML0078	PC(16:1/22:3)	P-Choline
HML0079	PC(16:1/22:4)	P-Choline
HML0082	PC(17:0/17:0)	P-Choline
HML0083	PC(18:0/18:0)	P-Choline
HML0084	PC(18:0/18:1)	P-Choline
HML0086	PC(18:0/18:4)	P-Choline
HML0087	PC(18:0/20:0)	P-Choline
HML0088	PC(18:0/20:1)	P-Choline
HML0089	PC(18:0/22:0)	P-Choline
HML0090	PC(18:0/22:1)	P-Choline
HML0091	PC(18:0/22:2)	P-Choline
HML0093	PC(18:1/18:4)	P-Choline
HML0094	PC(18:1/20:0)	P-Choline
HML0095	PC(18:1/20:1)	P-Choline
HML0096	PC(18:1/20:4)	P-Choline
HML0097	PC(18:1/22:0)	P-Choline
HML0098	PC(18:1/22:1)	P-Choline
HML0099	PC(18:1/22:2)	P-Choline
HML0100	PC(18:1/22:3)	P-Choline
HML0101	PC(18:1/22:4)	P-Choline
HML0102	PC(18:1/22:5)	P-Choline
HML0103	PC(18:2/18:4)	P-Choline
HML0104	PC(18:2/22:0)	P-Choline
HML0105	PC(18:2/22:1)	P-Choline
HML0107	PC(18:2/22:3)	P-Choline
HML0108	PC(18:2/22:4)	P-Choline
HML0109	PC(18:3/18:3)	P-Choline
HML0110	PC(18:3/18:4)	P-Choline
HML0112	PC(18:3/20:1)	P-Choline
HML0115	PC(18:3/20:4)	P-Choline
HML0117	PC(18:3/22:0)	P-Choline
HML0120	PC(18:3/22:3)	P-Choline
HML0121	PC(18:3/22:4)	P-Choline
HML0122	PC(18:3/22:5)	P-Choline
HML0123	PC(18:3/22:6)	P-Choline
HML0124	PC(18:4/18:4)	P-Choline
HML0125	PC(18:4/20:0)	P-Choline
HML0127	PC(18:4/20:2)	P-Choline
HML0129	PC(18:4/20:4)	P-Choline
HML0130	PC(18:4/20:5)	P-Choline
HML0133	PC(18:4/22:2)	P-Choline
HML0135	PC(18:4/22:4)	P-Choline
HML0136	PC(18:4/22:5)	P-Choline
HML0138	PC(20:0/20:0)	P-Choline
HML0139	PC(20:0/20:1)	P-Choline
HML0140	PC(20:0/20:2)	P-Choline
HML0142	PC(20:0/20:4)	P-Choline
HML0144	PC(20:0/22:0)	P-Choline
HML0145	PC(20:0/22:1)	P-Choline
HML0146	PC(20:0/22:2)	P-Choline
HML0147	PC(20:0/22:3)	P-Choline
HML0148	PC(20:0/22:4)	P-Choline
HML0149	PC(20:0/22:5)	P-Choline
HML0151	PC(20:1/20:1)	P-Choline
HML0152	PC(20:1/20:2)	P-Choline
HML0154	PC(20:1/20:4)	P-Choline
HML0156	PC(20:1/22:0)	P-Choline
HML0157	PC(20:1/22:1)	P-Choline
HML0158	PC(20:1/22:2)	P-Choline
HML0159	PC(20:1/22:3)	P-Choline
HML0162	PC(20:1/22:6)	P-Choline
HML0163	PC(20:2/20:2)	P-Choline
HML0165	PC(20:2/22:0)	P-Choline
HML0166	PC(20:2/22:1)	P-Choline
HML0167	PC(20:2/22:2)	P-Choline
HML0171	PC(20:2/22:6)	P-Choline
HML0174	PC(20:3/22:0)	P-Choline
HML0175	PC(20:3/22:1)	P-Choline
HML0176	PC(20:3/22:2)	P-Choline
HML0177	PC(20:3/22:3)	P-Choline
HML0178	PC(20:3/22:4)	P-Choline
HML0181	PC(20:4/20:5)	P-Choline
HML0182	PC(20:4/22:0)	P-Choline
HML0183	PC(20:4/22:1)	P-Choline
HML0184	PC(20:4/22:2)	P-Choline
HML0185	PC(20:4/22:3)	P-Choline
HML0186	PC(20:4/22:5)	P-Choline
HML0187	PC(20:4/22:6)	P-Choline
HML0190	PC(20:5/22:1)	P-Choline
HML0191	PC(20:5/22:2)	P-Choline
HML0192	PC(20:5/22:3)	P-Choline
HML0193	PC(20:5/22:4)	P-Choline
HML0194	PC(20:5/22:5)	P-Choline
HML0195	PC(20:5/22:6)	P-Choline
HML0197	PE(16:0/20:0)	P-Ethanol Amine
HML0199	PE(16:0/22:0)	P-Ethanol Amine
HML0200	PE(16:0/22:1)	P-Ethanol Amine
HML0201	PE(16:0/22:3)	P-Ethanol Amine
HML0204	PE(16:1/18:2)	P-Ethanol Amine
HML0206	PE(16:1/18:4)	P-Ethanol Amine
HML0208	PE(16:1/20:1)	P-Ethanol Amine
HML0213	PE(16:1/22:0)	P-Ethanol Amine
HML0215	PE(16:1/22:2)	P-Ethanol Amine
HML0218	PE(16:1/22:5)	P-Ethanol Amine
HML0219	PE(16:1/22:6)	P-Ethanol Amine
HML0220	PE(17:0/17:0)	P-Ethanol Amine
HML0221	PE(18:0/18:0)	P-Ethanol Amine
HML0224	PE(18:0/18:4)	P-Ethanol Amine
HML0226	PE(18:0/20:1)	P-Ethanol Amine
HML0227	PE(18:0/22:0)	P-Ethanol Amine
HML0228	PE(18:0/22:1)	P-Ethanol Amine
HML0229	PE(18:0/22:2)	P-Ethanol Amine
HML0231	PE(18:1/18:4)	P-Ethanol Amine
HML0233	PE(18:1/20:1)	P-Ethanol Amine
HML0234	PE(18:1/20:4)	P-Ethanol Amine
HML0235	PE(18:1/22:0)	P-Ethanol Amine
HML0236	PE(18:1/22:1)	P-Ethanol Amine
HML0239	PE(18:1/22:4)	P-Ethanol Amine
HML0240	PE(18:1/22:5)	P-Ethanol Amine
HML0243	PE(18:2/22:1)	P-Ethanol Amine
HML0244	PE(18:2/22:2)	P-Ethanol Amine
HML0246	PE(18:2/22:4)	P-Ethanol Amine
HML0247	PE(18:3/18:3)	P-Ethanol Amine
HML0248	PE(18:3/18:4)	P-Ethanol Amine
HML0253	PE(18:3/20:4)	P-Ethanol Amine
HML0254	PE(18:3/20:5)	P-Ethanol Amine
HML0256	PE(18:3/22:1)	P-Ethanol Amine
HML0258	PE(18:3/22:3)	P-Ethanol Amine
HML0265	PE(18:4/20:2)	P-Ethanol Amine
HML0267	PE(18:4/20:4)	P-Ethanol Amine
HML0268	PE(18:4/20:5)	P-Ethanol Amine
HML0269	PE(18:4/22:0)	P-Ethanol Amine
HML0272	PE(18:4/22:4)	P-Ethanol Amine
HML0273	PE(18:4/22:5)	P-Ethanol Amine
HML0275	PE(20:0/20:0)	P-Ethanol Amine
HML0276	PE(20:0/20:1)	P-Ethanol Amine
HML0277	PE(20:0/20:2)	P-Ethanol Amine
HML0279	PE(20:0/20:4)	P-Ethanol Amine
HML0280	PE(20:0/20:5)	P-Ethanol Amine
HML0281	PE(20:0/22:0)	P-Ethanol Amine
HML0282	PE(20:0/22:1)	P-Ethanol Amine
HML0283	PE(20:0/22:2)	P-Ethanol Amine
HML0285	PE(20:0/22:4))	P-Ethanol Amine
HML0286	PE(20:0/22:5)	P-Ethanol Amine
HML0287	PE(20:0/22:6)	P-Ethanol Amine
HML0289	PE(20:1/20:2)	P-Ethanol Amine
HML0290	PE(20:1/20:3)	P-Ethanol Amine
HML0291	PE(20:1/20:4)	P-Ethanol Amine
HML0292	PE(20:1/22:0)	P-Ethanol Amine
HML0293	PE(20:1/22:1)	P-Ethanol Amine
HML0296	PE(20:1/22:4)	P-Ethanol Amine
HML0297	PE(20:1/22:5)	P-Ethanol Amine
HML0298	PE(20:1/22:6)	P-Ethanol Amine
HML0299	PE(20:2/20:2)	P-Ethanol Amine
HML0301	PE(20:2/22:0)	P-Ethanol Amine
HML0304	PE(20:2/22:3)	P-Ethanol Amine
HML0306	PE(20:2/22:5)	P-Ethanol Amine
HML0307	PE(20:2/22:6)	P-Ethanol Amine
HML0309	PE(20:3/22:0)	P-Ethanol Amine
HML0312	PE(20:3/22:3)	P-Ethanol Amine
HML0314	PE(20:3/22:5)	P-Ethanol Amine
HML0317	PE(20:4/22:0)	P-Ethanol Amine
HML0318	PE(20:4/22:1)	P-Ethanol Amine
HML0319	PE(20:4/22:2)	P-Ethanol Amine
HML0320	PE(20:4/22:3)	P-Ethanol Amine
HML0324	PE(20:5/22:0)	P-Ethanol Amine
HML0327	PE(20:5/22:3)	P-Ethanol Amine
HML0335	PG(16:0/22:0)	P-Glycerol
HML0337	PG(16:0/22:2)	P-Glycerol
HML0340	PG(16:1/18:1)	P-Glycerol
HML0348	PG(16:1/20:4)	P-Glycerol
HML0351	PG(16:1/22:1)	P-Glycerol
HML0353	PG(16:1/22:3)	P-Glycerol
HML0355	PG(16:1/22:5)	P-Glycerol
HML0356	PG(16:1/22:6)	P-Glycerol
HML0357	PG(17:0/17:0)	P-Glycerol
HML0362	PG(18:0/20:0)	P-Glycerol
HML0363	PG(18:0/20:1)	P-Glycerol
HML0368	PG(18:0/22:3)	P-Glycerol
HML0370	PG(18:1/20:0)	P-Glycerol
HML0371	PG(18:1/20:1)	P-Glycerol
HML0373	PG(18:1/20:4)	P-Glycerol
HML0374	PG(18:1/20:5)	P-Glycerol
HML0375	PG(18:1/22:0)	P-Glycerol
HML0376	PG(18:1/22:1)	P-Glycerol
HML0377	PG(18:1/22:2)	P-Glycerol
HML0378	PG(18:1/22:3)	P-Glycerol
HML0379	PG(18:1/22:4)	P-Glycerol
HML0380	PG(18:1/22:5)	P-Glycerol
HML0382	PG(18:2/20:0)	P-Glycerol
HML0383	PG(18:2/20:1)	P-Glycerol
HML0384	PG(18:2/20:2)	P-Glycerol
HML0385	PG(18:2/20:5)	P-Glycerol
HML0386	PG(18:2/22:0)	P-Glycerol
HML0388	PG(18:2/22:2)	P-Glycerol
HML0389	PG(18:2/22:3)	P-Glycerol
HML0390	PG(18:2/22:4)	P-Glycerol
HML0393	PG(18:3/20:0)	P-Glycerol
HML0395	PG(18:3/20:2)	P-Glycerol
HML0396	PG(18:3/20:3)	P-Glycerol
HML0397	PG(18:3/20:4)	P-Glycerol
HML0398	PG(18:3/20:5)	P-Glycerol
HML0399	PG(18:3/22:0)	P-Glycerol
HML0401	PG(18:3/22:2)	P-Glycerol
HML0402	PG(18:3/22:3)	P-Glycerol
HML0404	PG(18:3/22:5)	P-Glycerol
HML0405	PG(18:3/22:6)	P-Glycerol
HML0408	PG(18:4/20:1)	P-Glycerol
HML0410	PG(18:4/20:3)	P-Glycerol
HML0411	PG(18:4/20:4)	P-Glycerol
HML0412	PG(18:4/20:5)	P-Glycerol
HML0414	PG(18:4/22:1)	P-Glycerol
HML0415	PG(18:4/22:2)	P-Glycerol
HML0417	PG(18:4/22:4)	P-Glycerol
HML0418	PG(18:4/22:5)	P-Glycerol
HML0419	PG(18:4/22:6)	P-Glycerol
HML0421	PG(20:0/20:1)	P-Glycerol
HML0422	PG(20:0/20:2)	P-Glycerol
HML0424	PG(20:0/20:4)	P-Glycerol
HML0425	PG(20:0/20:5)	P-Glycerol
HML0426	PG(20:0/22:0)	P-Glycerol
HML0427	PG(20:0/22:1)	P-Glycerol
HML0428	PG(20:0/22:2)	P-Glycerol
HML0429	PG(20:0/22:3)	P-Glycerol
HML0433	PG(20:1/20:1)	P-Glycerol
HML0435	PG(20:1/20:3)	P-Glycerol
HML0440	PG(20:1/22:2)	P-Glycerol
HML0442	PG(20:1/22:4)	P-Glycerol
HML0443	PG(20:1/22:5)	P-Glycerol
HML0449	PG(20:2/22:0)	P-Glycerol
HML0457	PG(20:3/20:4)	P-Glycerol
HML0459	PG(20:3/22:0)	P-Glycerol
HML0465	PG(20:3/22:6)	P-Glycerol
HML0466	PG(20:4/20:5)	P-Glycerol
HML0467	PG(20:4/22:0)	P-Glycerol
HML0470	PG(20:4/22:3)	P-Glycerol
HML0472	PG(20:4/22:5)	P-Glycerol
HML0475	PG(20:5/22:0)	P-Glycerol
HML0476	PG(20:5/22:1)	P-Glycerol
HML0478	PG(20:5/22:3)	P-Glycerol
HML0479	PG(20:5/22:4)	P-Glycerol
HML0482	PC(22:0/22:0)	P-Choline
HML0483	PC(22:0/22:1)	P-Choline
HML0484	PC(22:0/22:2)	P-Choline
HML0485	PC(22:0/22:3)	P-Choline
HML0486	PC(22:0/22:4)	P-Choline
HML0487	PC(22:0/22:5)	P-Choline
HML0488	PC(22:0/22:6)	P-Choline
HML0489	PC(22:1/22:1)	P-Choline
HML0491	PC(22:1/22:3)	P-Choline
HML0492	PC(22:1/22:4)	P-Choline
HML0493	PC(22:1/22:5)	P-Choline
HML0495	PC(22:2/22:2)	P-Choline
HML0498	PC(22:2/22:5)	P-Choline
HML0499	PC(22:2/22:6)	P-Choline
HML0500	PC(22:3/22:3)	P-Choline
HML0501	PC(22:3/22:4)	P-Choline
HML0502	PC(22:3/22:5)	P-Choline
HML0505	PC(22:4/22:5)	P-Choline
HML0510	PE(22:0/22:0)	P-Ethanol Amine
HML0511	PE(22:0/22:1)	P-Ethanol Amine
HML0512	PE(22:0/22:2)	P-Ethanol Amine
HML0513	PE(22:0/22:3)	P-Ethanol Amine
HML0514	PE(22:0/22:4)	P-Ethanol Amine
HML0516	PE(22:0/22:6)	P-Ethanol Amine
HML0517	PE(22:1/22:1)	P-Ethanol Amine
HML0518	PE(22:1/22:2)	P-Ethanol Amine
HML0521	PE(22:1/22:5)	P-Ethanol Amine
HML0522	PE(22:1/22:6)	P-Ethanol Amine
HML0523	PE(22:2/22:2)	P-Ethanol Amine
HML0524	PE(22:2/22:3)	P-Ethanol Amine
HML0527	PE(22:2/22:6)	P-Ethanol Amine
HML0530	PE(22:3/22:5)	P-Ethanol Amine
HML0532	PE(22:4/22:4)	P-Ethanol Amine
HML0533	PE(22:4/22:5)	P-Ethanol Amine
HML0534	PE(22:4/22:6)	P-Ethanol Amine
HML0535	PE(22:5/22:5)	P-Ethanol Amine
HML0538	PG(22:0/22:0)	P-Glycerol
HML0539	PG(22:0/22:1)	P-Glycerol
HML0540	PG(22:0/22:2)	P-Glycerol
HML0541	PG(22:0/22:3)	P-Glycerol
HML0542	PG(22:0/22:4)	P-Glycerol
HML0543	PG(22:0/22:5)	P-Glycerol
HML0544	PG(22:0/22:6)	P-Glycerol
HML0545	PG(22:1/22:1)	P-Glycerol
HML0546	PG(22:1/22:2)	P-Glycerol
HML0547	PG(22:1/22:3)	P-Glycerol
HML0548	PG(22:1/22:4)	P-Glycerol
HML0549	PG(22:1/22:5)	P-Glycerol
HML0550	PG(22:1/22:6)	P-Glycerol
HML0551	PG(22:2/22:2)	P-Glycerol
HML0552	PG(22:2/22:3)	P-Glycerol
HML0558	PG(22:3/22:5)	P-Glycerol
HML0561	PG(22:4/22:5)	P-Glycerol
HML0563	PG(22:5/22:5)	P-Glycerol
HML0566	PI(22:0/22:0)	P-Inositol
HML0567	PI(22:0/22:1)	P-Inositol
HML0568	PI(22:0/22:2)	P-Inositol
HML0572	PI(22:0/22:6)	P-Inositol
HML0573	PI(22:1/22:1)	P-Inositol
HML0577	PI(22:1/22:5)	P-Inositol
HML0581	PI(22:2/22:4)	P-Inositol
HML0582	PI(22:2/22:5)	P-Inositol
HML0583	PI(22:2/22:6)	P-Inositol
HML0584	PI(22:3/22:3)	P-Inositol
HML0585	PI(22:3/22:4)	P-Inositol
HML0586	PI(22:3/22:5)	P-Inositol
HML0587	PI(22:3/22:6)	P-Inositol
HML0591	PI(22:5/22:5)	P-Inositol
HML0592	PI(22:5/22:6)	P-Inositol
HML0594	PS(22:0/22:0)	P-Serine
HML0595	PS(22:0/22:1)	P-Serine
HML0596	PS(22:0/22:2)	P-Serine
HML0597	PS(22:0/22:3)	P-Serine
HML0599	PS(22:0/22:5)	P-Serine
HML0602	PS(22:1/22:2)	P-Serine
HML0603	PS(22:1/22:3)	P-Serine
HML0605	PS(22:1/22:5)	P-Serine
HML0607	PS(22:2/22:2)	P-Serine
HML0608	PS(22:2/22:3)	P-Serine
HML0609	PS(22:2/22:4)	P-Serine
HML0613	PS(22:3/22:4)	P-Serine
HML0615	PS(22:3/22:6)	P-Serine
HML0617	PS(22:4/22:5)	P-Serine
HML0618	PS(22:4/22:6)	P-Serine
HML0620	PS(22:5/22:6)	P-Serine
HML0622	PI(16:0/18:3)	P-Inositol
HML0625	PI(16:0/20:1)	P-Inositol
HML0626	PI(16:0/20:5)	P-Inositol
HML0628	PI(16:0/22:1)	P-Inositol
HML0630	PI(16:0/22:6)	P-Inositol
HML0632	PI(16:1/18:1)	P-Inositol
HML0633	PI(16:1/18:2)	P-Inositol
HML0634	PI(16:1/18:3)	P-Inositol
HML0637	PI(16:1/20:1)	P-Inositol
HML0641	PI(16:1/20:5)	P-Inositol
HML0644	PI(16:1/22:2)	P-Inositol
HML0646	PI(16:1/22:4)	P-Inositol
HML0648	PI(16:1/22:6)	P-Inositol
HML0649	PI(18:0/18:0)	P-Inositol
HML0652	PI(18:0/18:4)	P-Inositol
HML0653	PI(18:0/20:0)	P-Inositol
HML0655	PI(18:0/20:5)	P-Inositol
HML0656	PI(18:0/22:0)	P-Inositol
HML0660	PI(18:1/18:4)	P-Inositol
HML0662	PI(18:1/20:1)	P-Inositol
HML0663	PI(18:1/20:2)	P-Inositol
HML0664	PI(18:1/20:4)	P-Inositol
HML0665	PI(18:1/20:5)	P-Inositol
HML0666	PI(18:1/22:0)	P-Inositol
HML0667	PI(18:1/22:1)	P-Inositol
HML0671	PI(18:1/22:5)	P-Inositol
HML0672	PI(18:1/22:6)	P-Inositol
HML0673	PI(18:2/18:3)	P-Inositol
HML0674	PI(18:2/18:4)	P-Inositol
HML0675	PI(18:2/20:4)	P-Inositol
HML0676	PI(18:2/20:5)	P-Inositol
HML0677	PI(18:2/22:0)	P-Inositol
HML0682	PI(18:2/22:5)	P-Inositol
HML0683	PI(18:2/22:6)	P-Inositol
HML0684	PI(18:3/18:3)	P-Inositol
HML0686	PI(18:3/20:0)	P-Inositol
HML0687	PI(18:3/20:1)	P-Inositol
HML0691	PI(18:3/20:5)	P-Inositol
HML0696	PI(18:3/22:4)	P-Inositol
HML0699	PI(18:4/18:4)	P-Inositol
HML0700	PI(18:4/20:0)	P-Inositol
HML0701	PI(18:4/20:1)	P-Inositol
HML0703	PI(18:4/20:3)	P-Inositol
HML0704	PI(18:4/20:4)	P-Inositol
HML0705	PI(18:4/20:5)	P-Inositol
HML0706	PI(18:4/22:0)	P-Inositol
HML0710	PI(18:4/22:4)	P-Inositol
HML0711	PI(18:4/22:5)	P-Inositol
HML0713	PI(20:0/20:0)	P-Inositol
HML0714	PI(20:0/20:1)	P-Inositol
HML0718	PI(20:0/20:5)	P-Inositol
HML0719	PI(20:0/22:0)	P-Inositol
HML0720	PI(20:0/22:1)	P-Inositol
HML0722	PI(20:0/22:3)	P-Inositol
HML0725	PI(20:0/22:6)	P-Inositol
HML0736	PI(20:1/22:5)	P-Inositol
HML0737	PI(20:1/22:6)	P-Inositol
HML0738	PI(20:2/20:2)	P-Inositol
HML0743	PI(20:2/22:1)	P-Inositol
HML0745	PI(20:2/22:3)	P-Inositol
HML0746	PI(20:2/22:4)	P-Inositol
HML0747	PI(20:2/22:5)	P-Inositol
HML0750	PI(20:3/20:4)	P-Inositol
HML0752	PI(20:3/22:0)	P-Inositol
HML0753	PI(20:3/22:1)	P-Inositol
HML0758	PI(20:3/22:6)	P-Inositol
HML0764	PI(20:4/22:3)	P-Inositol
HML0766	PI(20:4/22:5)	P-Inositol
HML0771	PI(20:5/22:2)	P-Inositol
HML0773	PI(20:5/22:4)	P-Inositol
HML0774	PI(20:5/22:5)	P-Inositol
HML0775	PI(20:5/22:6)	P-Inositol
HML0779	PS(16:0/22:0)	P-Serine
HML0780	PS(16:0/22:1)	P-Serine
HML0783	PS(16:1/16:1)	P-Serine
HML0784	PS(16:1/18:3)	P-Serine
HML0785	PS(16:1/18:4)	P-Serine
HML0787	PS(16:1/20:1)	P-Serine
HML0788	PS(16:1/20:2)	P-Serine
HML0791	PS(16:1/20:5)	P-Serine
HML0794	PS(16:1/22:2)	P-Serine
HML0800	PS(18:0/18:1)	P-Serine
HML0801	PS(18:0/18:3)	P-Serine
HML0802	PS(18:0/18:4)	P-Serine
HML0804	PS(18:0/20:1)	P-Serine
HML0805	PS(18:0/20:5)	P-Serine
HML0806	PS(18:0/22:0)	P-Serine
HML0808	PS(18:0/22:2)	P-Serine
HML0809	PS(18:0/22:3)	P-Serine
HML0810	PS(18:1/18:4)	P-Serine
HML0811	PS(18:1/20:0)	P-Serine
HML0812	PS(18:1/20:1)	P-Serine
HML0815	PS(18:1/22:1)	P-Serine
HML0816	PS(18:1/22:2)	P-Serine
HML0817	PS(18:1/22:3)	P-Serine
HML0818	PS(18:1/22:4)	P-Serine
HML0819	PS(18:1/22:5)	P-Serine
HML0820	PS(18:2/18:4)	P-Serine
HML0822	PS(18:2/22:0)	P-Serine
HML0824	PS(18:2/22:2)	P-Serine
HML0825	PS(18:2/22:3)	P-Serine
HML0826	PS(18:2/22:4)	P-Serine
HML0827	PS(18:3/18:3)	P-Serine
HML0828	PS(18:3/18:4)	P-Serine
HML0831	PS(18:3/20:2)	P-Serine
HML0833	PS(18:3/20:4)	P-Serine
HML0834	PS(18:3/20:5)	P-Serine
HML0835	PS(18:3/22:0)	P-Serine
HML0836	PS(18:3/22:1)	P-Serine
HML0838	PS(18:3/22:3)	P-Serine
HML0839	PS(18:3/22:4)	P-Serine
HML0840	PS(18:3/22:5)	P-Serine
HML0844	PS(18:4/20:1)	P-Serine
HML0845	PS(18:4/20:2)	P-Serine
HML0849	PS(18:4/22:0)	P-Serine
HML0851	PS(18:4/22:2)	P-Serine
HML0853	PS(18:4/22:4)	P-Serine
HML0854	PS(18:4/22:5)	P-Serine
HML0856	PS(20:0/20:0)	P-Serine
HML0857	PS(20:0/20:1)	P-Serine
HML0860	PS(20:0/20:4)	P-Serine
HML0861	PS(20:0/20:5)	P-Serine
HML0862	PS(20:0/22:0)	P-Serine
HML0863	PS(20:0/22:1)	P-Serine
HML0867	PS(20:0/22:5)	P-Serine
HML0870	PS(20:1/20:2)	P-Serine
HML0872	PS(20:1/20:4)	P-Serine
HML0873	PS(20:1/20:5)	P-Serine
HML0874	PS(20:1/22:0)	P-Serine
HML0875	PS(20:1/22:1)	P-Serine
HML0876	PS(20:1/22:2)	P-Serine
HML0879	PS(20:1/22:5)	P-Serine
HML0881	PS(20:2/20:2)	P-Serine
HML0882	PS(20:2/20:5)	P-Serine
HML0883	PS(20:2/22:0)	P-Serine
HML0885	PS(20:2/22:2)	P-Serine
HML0886	PS(20:2/22:3)	P-Serine
HML0889	PS(20:2/22:6)	P-Serine
HML0891	PS(20:3/20:5)	P-Serine
HML0893	PS(20:3/22:1)	P-Serine
HML0895	PS(20:3/22:3)	P-Serine
HML0897	PS(20:3/22:5)	P-Serine
HML0898	PS(20:3/22:6)	P-Serine
HML0900	PS(20:4/22:0)	P-Serine
HML0903	PS(20:4/22:3)	P-Serine
HML0905	PS(20:4/22:6)	P-Serine
HML0907	PS(20:5/22:0)	P-Serine
HML0908	PS(20:5/22:1)	P-Serine
HML0910	PS(20:5/22:3)	P-Serine
HML0913	PS(20:5/22:6)	P-Serine
HML0914	SM(34:0)	Sphingolipids
HML0915	SM(34:1)	Sphingolipids
HML0916	SM(34:2)	Sphingolipids
HML0917	SM(35:0)	Sphingolipids
HML0918	SM(35:1)	Sphingolipids
HML0919	SM(36:0)	Sphingolipids
HML0920	SM(36:1)	Sphingolipids
HML0921	SM(36:2)	Sphingolipids
HML0923	SM(37:0)	Sphingolipids
HML0924	SM(37:1)	Sphingolipids
HML0925	SM(37:2)	Sphingolipids
HML0926	SM(37:3)	Sphingolipids
HML0927	SM(38:0)	Sphingolipids
HML0928	SM(38:1)	Sphingolipids
HML0929	SM(38:2)	Sphingolipids
HML0930	SM(38:3)	Sphingolipids
HML0931	SM(38:4)	Sphingolipids
HML0932	SM(39:0)	Sphingolipids
HML0933	SM(39:1)	Sphingolipids
HML0934	SM(39:2)	Sphingolipids
HML0935	SM(39:3)	Sphingolipids
HML0936	SM(39:4)	Sphingolipids
HML0938	SM(40:0)	Sphingolipids
HML0939	SM(40:1)	Sphingolipids
HML0940	SM(40:2)	Sphingolipids
HML0941	SM(40:3)	Sphingolipids
HML0942	SM(40:4)	Sphingolipids
HML0945	SM(41:0)	Sphingolipids
HML0946	SM(41:1)	Sphingolipids
HML0948	SM(41:3)	Sphingolipids
HML0949	SM(41:4)	Sphingolipids
HML0951	SM(42:1)	Sphingolipids
HML0952	SM(42:2)	Sphingolipids
HML0953	SM(42:3)	Sphingolipids
HML0954	SM(42:4)	Sphingolipids
HML0955	SM(42:5)	Sphingolipids
HML0960	SM(43:3)	Sphingolipids
HML0961	SM(43:4)	Sphingolipids
HML0962	SM(43:5)	Sphingolipids
HML0967	SM(44:3)	Sphingolipids
HML0968	SM(44:4)	Sphingolipids
HML0971	TAG42:0-FA12:0	NA
HML0972	TAG42:0-FA14:0	NA
HML0973	TAG42:0-FA16:0	NA
HML0974	TAG42:1-FA12:0	NA
HML0981	TAG44:0-FA12:0	NA
HML0982	TAG44:0-FA14:0	NA
HML0983	TAG44:0-FA16:0	NA
HML0985	TAG44:1-FA12:0	NA
HML0986	TAG44:1-FA14:0	NA
HML0988	TAG44:1-FA16:0	NA
HML0989	TAG44:1-FA16:1	NA
HML0990	TAG44:1-FA18:1	NA
HML0998	TAG45:0-FA14:0	NA
HML0999	TAG45:0-FA15:0	NA
HML1000	TAG45:0-FA16:0	NA
HML1005	TAG46:0-FA14:0	NA
HML1006	TAG46:0-FA16:0	NA
HML1007	TAG46:0-FA18:0	NA
HML1008	TAG46:1-FA12:0	NA
HML1009	TAG46:1-FA14:0	NA
HML1011	TAG46:1-FA16:0	NA
HML1012	TAG46:1-FA16:1	NA
HML1014	TAG46:1-FA18:1	NA
HML1015	TAG46:2-FA12:0	NA
HML1018	TAG46:2-FA16:0	NA
HML1019	TAG46:2-FA16:1	NA
HML1020	TAG46:2-FA18:1	NA
HML1021	TAG46:2-FA18:2	NA
HML1022	TAG46:3-FA12:0	NA
HML1026	TAG46:3-FA16:1	NA
HML1028	TAG46:3-FA18:2	NA
HML1032	TAG47:0-FA15:0	NA
HML1033	TAG47:0-FA16:0	NA
HML1034	TAG47:0-FA17:0	NA
HML1047	TAG48:0-FA16:0	NA
HML1048	TAG48:0-FA18:0	NA
HML1049	TAG48:1-FA12:0	NA
HML1050	TAG48:1-FA14:0	NA
HML1052	TAG48:1-FA16:0	NA
HML1053	TAG48:1-FA16:1	NA
HML1054	TAG48:1-FA18:0	NA
HML1055	TAG48:1-FA18:1	NA
HML1056	TAG48:2-FA12:0	NA
HML1057	TAG48:2-FA14:0	NA
HML1058	TAG48:2-FA14:1	NA
HML1059	TAG48:2-FA16:0	NA
HML1060	TAG48:2-FA16:1	NA
HML1061	TAG48:2-FA18:0	NA
HML1062	TAG48:2-FA18:1	NA
HML1063	TAG48:2-FA18:2	NA
HML1064	TAG48:3-FA12:0	NA
HML1065	TAG48:3-FA14:0	NA
HML1067	TAG48:3-FA16:0	NA
HML1068	TAG48:3-FA16:1	NA
HML1069	TAG48:3-FA18:1	NA
HML1070	TAG48:3-FA18:2	NA
HML1072	TAG48:4-FA12:0	NA
HML1078	TAG48:4-FA18:2	NA
HML1084	TAG49:0-FA16:0	NA
HML1085	TAG49:0-FA17:0	NA
HML1088	TAG49:1-FA15:0	NA
HML1089	TAG49:1-FA16:0	NA
HML1092	TAG49:1-FA18:1	NA
HML1095	TAG49:2-FA16:0	NA
HML1106	TAG50:0-FA16:0	NA
HML1107	TAG50:0-FA18:0	NA
HML1108	TAG50:1-FA14:0	NA
HML1109	TAG50:1-FA16:0	NA
HML1110	TAG50:1-FA16:1	NA
HML1111	TAG50:1-FA18:0	NA
HML1112	TAG50:1-FA18:1	NA
HML1114	TAG50:2-FA14:0	NA
HML1116	TAG50:2-FA16:0	NA
HML1117	TAG50:2-FA16:1	NA
HML1118	TAG50:2-FA18:0	NA
HML1119	TAG50:2-FA18:1	NA
HML1120	TAG50:2-FA18:2	NA
HML1122	TAG50:3-FA14:0	NA
HML1123	TAG50:3-FA14:1	NA
HML1124	TAG50:3-FA16:0	NA
HML1125	TAG50:3-FA16:1	NA
HML1127	TAG50:3-FA18:1	NA
HML1128	TAG50:3-FA18:2	NA
HML1129	TAG50:3-FA18:3	NA
HML1131	TAG50:4-FA14:0	NA
HML1134	TAG50:4-FA16:1	NA
HML1136	TAG50:4-FA18:2	NA
HML1152	TAG51:1-FA15:0	NA
HML1153	TAG51:1-FA16:0	NA
HML1154	TAG51:1-FA17:0	NA
HML1155	TAG51:1-FA18:0	NA
HML1156	TAG51:1-FA18:1	NA
HML1157	TAG51:2-FA15:0	NA
HML1158	TAG51:2-FA16:0	NA
HML1160	TAG51:2-FA17:0	NA
HML1161	TAG51:2-FA18:1	NA
HML1166	TAG51:3-FA18:2	NA
HML1175	TAG52:0-FA16:0	NA
HML1176	TAG52:0-FA18:0	NA
HML1178	TAG52:1-FA16:0	NA
HML1180	TAG52:1-FA18:0	NA
HML1181	TAG52:1-FA18:1	NA
HML1183	TAG52:1-FA20:1	NA
HML1185	TAG52:2-FA16:0	NA
HML1186	TAG52:2-FA16:1	NA
HML1187	TAG52:2-FA18:0	NA
HML1188	TAG52:2-FA18:1	NA
HML1189	TAG52:2-FA18:2	NA
HML1194	TAG52:3-FA16:0	NA
HML1195	TAG52:3-FA16:1	NA
HML1196	TAG52:3-FA18:0	NA
HML1197	TAG52:3-FA18:1	NA
HML1198	TAG52:3-FA18:2	NA
HML1206	TAG52:4-FA16:0	NA
HML1207	TAG52:4-FA16:1	NA
HML1209	TAG52:4-FA18:1	NA
HML1210	TAG52:4-FA18:2	NA
HML1211	TAG52:4-FA18:3	NA
HML1215	TAG52:4-FA20:4	NA
HML1219	TAG52:5-FA16:0	NA
HML1220	TAG52:5-FA16:1	NA
HML1221	TAG52:5-FA18:1	NA
HML1222	TAG52:5-FA18:2	NA
HML1223	TAG52:5-FA18:3	NA
HML1241	TAG53:1-FA18:1	NA
HML1257	TAG54:0-FA18:0	NA
HML1258	TAG54:1-FA16:0	NA
HML1259	TAG54:1-FA18:0	NA
HML1260	TAG54:1-FA18:1	NA
HML1261	TAG54:1-FA20:0	NA
HML1263	TAG54:2-FA16:0	NA
HML1264	TAG54:2-FA18:0	NA
HML1265	TAG54:2-FA18:1	NA
HML1268	TAG54:2-FA20:1	NA
HML1270	TAG54:3-FA16:0	NA
HML1272	TAG54:3-FA18:0	NA
HML1273	TAG54:3-FA18:1	NA
HML1274	TAG54:3-FA18:2	NA
HML1276	TAG54:3-FA20:1	NA
HML1277	TAG54:3-FA20:2	NA
HML1279	TAG54:4-FA16:0	NA
HML1281	TAG54:4-FA18:0	NA
HML1282	TAG54:4-FA18:1	NA
HML1283	TAG54:4-FA18:2	NA
HML1284	TAG54:4-FA18:3	NA
HML1286	TAG54:4-FA20:2	NA
HML1287	TAG54:4-FA20:3	NA
HML1291	TAG54:5-FA16:0	NA
HML1294	TAG54:5-FA18:1	NA
HML1295	TAG54:5-FA18:2	NA
HML1296	TAG54:5-FA18:3	NA
HML1298	TAG54:5-FA20:3	NA
HML1299	TAG54:5-FA20:4	NA
HML1306	TAG54:6-FA18:1	NA
HML1307	TAG54:6-FA18:2	NA
HML1308	TAG54:6-FA18:3	NA
HML1316	TAG54:7-FA18:2	NA
HML1317	TAG54:7-FA18:3	NA
HML1336	TAG56:3-FA18:1	NA
HML1339	TAG56:3-FA20:1	NA
HML1343	TAG56:4-FA18:1	NA
HML1345	TAG56:4-FA20:1	NA
HML1352	TAG56:5-FA18:1	NA
HML1353	TAG56:5-FA18:2	NA
HML1362	TAG56:6-FA18:1	NA
HML1363	TAG56:6-FA18:2	NA
HML1366	TAG56:6-FA20:3	NA
HML1367	TAG56:6-FA20:4	NA
HML1370	TAG56:6-FA22:5	NA
HML1379	TAG56:7-FA20:4	NA

## Sheet: Table S6
Table S6. Abundance of SCFAs detected in the H and L groups.
SCFAs	Average abundance of H	Average abundance of L	P_value
Acetic acid	2.20643	1.94158	0.29577
Butyric acid	0.481083	0.442224	0.306294
Isobutyric acid	105.52	97.5257	0.688686
Valeric acid	0.69163	0.559897	0.168525
Isovaleric acid	3.82725	4.00475	0.880913
Note:H, high half-diving length; L, low half-diving length.
